# Supplementary material for: Serology suggests adequate safety measures to protect healthcare workers from COVID-19 in Shiga Prefecture, Japan
Source: PLoS One. 2022 Jun 24;17(6):e0270334. doi: 10.1371/journal.pone.0270334 (PMC9231724; doi:10.1371/journal.pone.0270334)
Supplement: S1 File — (XLSX) [file pone.0270334.s004.xlsx]

## Sheet: Individual
	Individual Questionnaire: Measures in the red-zone unit, designated for COVID-19					ID:
	Occupation:	Carrer: <10 ・ 10-19 ・ 20-29 ・ 29<(more than 30) years
	Working period in Red-zone: 0 ・ <1 ・ <2 ・ <3 ・ 4< weeks (more than 1 month)	Close Contact with the patients (body repositioning, etc.): Never / Ever
	Previously Infected by COVID-19: No, never / Yes, ever	Applied １	2	3	Non-applied ４	the other comments
Common Questions
1	I have checked my daily health checks, like body temperature measurement etc., and reported them.	□			□
2	I have always wear face masks other than the time of meals, in the hospital.	□	□	□	□	□(5) I couldn't wear a mask in the close-changing or break room.
3	I have wear face masks during the conversation even at the time of meals, in the hospital.	□	□	□	□
4	I have well-recognized standard infection prevention.	□	□	□	□
5	I have always used N95 mask under any procedures possibly generate aerosols.	□	□	□	□	□(0) I've never experienced such aerozol condition.
6	When I worn N95 masks every time, I've performed the sealing checks to confirm no air leakage.	□	□	□	□	□(0) I didin't need to use N95 mask.
7	I have no concern regarding the implementation of infection prevention & control such as standard preventive measures and control for each infection route.	□			□
8	I have requested patients with insufficient basic measures such as hand hygiene and wearing masks to cooperate infection preventive measures.	□	□	□	□	□(0)I didn't meet such dangerous patients.
9	Since April 2020, I have never been in the closed, dense and crowded condition in the close-changing room.	□	□	□	□
10	Since April 2020, I have never been in such condition in the break or living room.	□	□	□	□
11	Since April 2020, I have never been in such condition in the eating room.	□	□	□	□
12	Since April 2020, I have talked no one under no mask, <1m distance and >15 minute in the hospital.	□	□	□	□
13	Since April 2020, there are no episode of suspected exposure to SARS-CoV-2 in the hospital.	□			□
14	I understand the infectious risk of SARS-CoV-2 well, and refrain from any risk behaviors even outside the hospital.	□	□	□	□
15	Since April 2020, I have never been in the closed, contacted and crowded condition (excluding work and home).	□			□
16	Since April 2020, I haven't eaten with people other than those meeting frequently, such as the hospital staff or my family members.	□			□
17	Since April 2020, I have talked no one under no mask, <1m distance and >15 minute even outside the hospital (except for my family members).	□			□
18	Since April 2020, there are no episode of suspected exposure to SARS-CoV-2 even outside the hospital.	□			□
19	There is no one who talks or collaborates for more than 15 minutes in the other hospitals, besides main working place.	□			□
20	There is no one who talks or collaborates for more than 15 minutes in club activities outside the hospital.	□			□
Questions for non-COVID-19 general sections
21	Following the 5 timings suggested by WHO, I have been able to practice hand hygiene. 5 timings of hand hygiene; (1) before touching the patient, (2) before clean/sterile investigation, (3) if there was a possible exposure to body fluids, (4) after touching the patient, and (5) after touching the items beside the patient	□	□	□	□
22	I have practiced standard infection prevention.	□	□	□	□
23	I have protected my eyes with face shields (or goggles) , while contacting patients with respiratory symptoms.	□			□
24	I perform hand hygiene after undressing each protective gear, not only after undressing all PPE.	□	□	□	□
25	Since April 2020, I have reused gloves.	□			□
26	Since April 2020, I have reused protection gown.	□			□
27	Since April 2020, I have reused face shield (or goggles).	□			□
28	Since April 2020, I have reused N95 mask.	□			□
29	I have changed the hospital uniform every day.	□	□	□	□
30	Items used between patients (thermometers or stethoscopes, etc.) are adequately disinfected after use.	□	□	□	□	□ (0) No item is shared between patients.
31	I have contacted with unmasked COVID-19 patients for more than 15 minutes without eye protection (face shield or goggles).	□			□
32	Hospital ICT has instructed you on the improvement of infection prevention measures.	□			□
Questions for the red-zone unit, COVID-19 section Have you ever experienced red-zone working? Yes (Please answer belows.) No (The question is over)
33	Following the 5 timings suggested by WHO, I have been able to practice hand hygiene.	□	□	□	□	□ (5) I don't know 5 timings of WHO.
34	I have practiced standard infection prevention.	□	□	□	□
35	I have used full PPE (gloves, gowns, face shields (or goggles) and respiratory protective equipments like surgical or N95 mask), while entering the red zone.	□			□
36	I am using a uniform exclusively for the red-zone.	□			□
37	I perform hand hygiene after undressing each protective gear, not only after undressing all PPE.	□			□
38	I have been able to practice zoning.	□			□
39	I have reused gloves.	□			□
40	I have reused protection gown.	□			□
41	I have reused face shield (or goggles).	□			□
42	I have reused N95 mask.	□			□
43	I have changed the red-zone uniform every day.	□	□	□	□
44	Items used between patients (thermometers or stethoscopes, etc.) are adequately disinfected after use.	□	□	□	□	□ (0) No item is shared between patients.
45	PPE undressing area has never been congested.	□			□
46	I can request assistance from the others while attaching and detaching PPE.	□			□
47	I have contacted with unmasked COVID-19 patients for more than 15 minutes without eye protection (face shield or goggles).	□			□
48	I have extensively contacted with COVID-19 patients (such as body repositioning).	□			□
49	I have dealt with COVID-19 patient when he was entered from another hospital (having touched patient or his items).	□			□
50	Hospital ICT has instructed you on the improvement of infection prevention measures.	□			□
