# Supplementary material for: Serology suggests adequate safety measures to protect healthcare workers from COVID-19 in Shiga Prefecture, Japan
Source: PLoS One. 2022 Jun 24;17(6):e0270334. doi: 10.1371/journal.pone.0270334 (PMC9231724; doi:10.1371/journal.pone.0270334)
Supplement: S2 File — (XLSX) [file pone.0270334.s005.xlsx]

## Sheet: 施設質問票 
	Institute Questionnaire: Measures in the Hospital, designated for COVID-19					ID:
	Corresponding section:	TEL:
	Corresponding Representative:	Number of hospitalized COVID-19 patients； persons
		Applied １	2	3	Non-applied ４	the other comments
Common Questions (Please answer the following questions, since April 2020.)
1	We keep track of our staff's daily health check results.	□			□
2	The staff should also report it on his/her health check track, even If his/her has mild cold-like symptoms such as sore throat or runny nose, etc.	□			□
3	The health check track also includes our staff's physical condition information on holidays.	□			□
4	The health check track also includes employees of entry/exit companies for pharmaceuticals and foods, and outsourced staff for cleaning, etc.	□			□
5	If the staff has any symptoms at daily health check, the staff should stay home more than 48 hours after those disappearance.	□			□
6	The staff should report doing double work.	□			□
7	The staff has requested patients with insufficient basic measures such as hand hygiene and wearing masks to cooperate infection preventive measures.	□			□	□ (0) There was no such dangerous patient.
8	The staff used gloves, gowns, face shields (or goggles) and respiratory protective equipments like surgical or N95 mask, while dealing with samples of COVID-19 suspicious patients.	□			□
9	Patient specimens are collected by two or more people, including a caregiver.	□			□
10	A new location has been set up to collect samples from suspected patients of COVID-19.	□			□
11	Since April 2020, we have informed the staff not to be in the closed, dense and crowded condition in the close-changing room.	□			□
12	Since April 2020, we have informed the staff not to be in such condition in the break or living room.	□			□
13	Since April 2020, we have informed the staff not to be in such condition in the eating room.	□			□
14	We have informed the hospital staff about the risk of infection with SARS-CoV-2, and asked them to refrain from risky behaviors even outside the hospital.	□			□
15	We have recognized the staff having been possibly exposed with SARS-CoV-2.	□			□
Questions about rules for non-COVID-19 general sections (Please answer the following questions, since April 2020.)
16	We have given all the staff members a course of infection prevention & control such as standard preventive measures and control for each infection route.	□			□
17	The staff perform hand hygiene after undressing each protective gear, not only after undressing all PPE.	□			□
18	We have never asked the staff to reuse gloves.	□			□
19	We have never asked the staff to reuse protection gown.	□			□
20	We have never asked the staff to reuse face shield (or goggles).	□			□
21	We have ever asked the staff to reuse N95 mask.	□			□
22	We have sometimes limited the number of times and the amounts of quick-drying hand sanitizer.	□			□
23	We have asked the staff to use non-recommended hand sanitizers.	□			□
24	The staff could change the hospital uniform every day.	□			□
25	Items used between patients (thermometers or stethoscopes, etc.) are adequately disinfected after use.	□			□	□ (0) No item is shared between patients.
26	After using items (PC, tablet, etc.), the staff are performing hand hygiene.
27	Since April 2020, hospital ICT has ever instructed the ward or individual staff on the improvement of infection prevention measures.	□			□
Questions about rules for red-zone unit, COVID-19 section (Please answer the following questions, since April 2020.)
28	Before working in the red-zone unit, the staff is lectured a course of infection prevention & control such as standard preventive measures and control for each infection route.	□			□
29	During the period working in the red zone, the staff will be only in charge of full-time work (i.e., not in parallel charge of the other ward works).	□			□
30	The staff has used gloves, gowns, face shields (or goggles) and respiratory protective equipments like surgical or N95 mask, while entering the red zone.	□	□	□	□
31	The specialized uniform to the red zone should be used.	□			□
32	The red-zone staff perform hand hygiene after undressing each protective gear, not only after undressing all PPE.	□			□
33	If multiple COVID-19 patients are hospitalized, the unit including rooms and surrounding corridors is designated as red-zone of the hospital.	□			□
34	We have ever asked the red-zone staff to reuse gloves.	□			□
35	We have ever asked the red-zone staff to reuse protection gown.	□			□
36	We have ever asked the red-zone staff to reuse face shield (or goggles).	□			□
37	We have ever asked the red-zone staff to reuse N95 mask.	□			□
38	We have sometimes limited the number of times and the amounts of quick-drying hand sanitizer, even for the red-zone staff.	□			□
39	We have asked the red-zone staff to use non-recommended hand sanitizers.	□			□
40	The staff could change the red-zone uniform every day.	□			□
41	Items used between patients (thermometers or stethoscopes, etc.) are adequately disinfected after use.	□			□	□ (0) No item is shared between patients.
42	The red-zone unit, COVID-19 section, can be adequately ventilated.	□	□	□	□
43	The staff can be never in the closed, dense and crowded condition, while attaching and detaching PPE.	□			□
44	The staff can request assistance from the others while attaching and detaching PPE.	□			□
45	The undressing area of PPE is ventilated well.	□	□	□	□
46	Hospital ICT has ever instructed the ward or individual staff on the improvement of infection prevention measures.	□			□
47	There is a mechanism for consulting about infection prevention & control measures.	□			□
48	For infection prevention & control measures, regular rounds are held by the staff with knowledge and practical experience.	□			□
49	Infection prevention & control measures have been evaluated on a staff-by-staff basis.	□			□
50	We have performed re-education of IPC for the staff who need to improve their measures.	□			□
51	The manual, zoning method, and item placement, etc. have been regularly evaluated.	□			□
52	Improvements confirmed in regular rounds, etc. have been given back to each staff member to improve overall measures.	□			□
53	Before accepting the hospitalized patient, the measures for COVID-19 have been prepared by referring the measures taken by the other hospitals.	□			□
54	After accepting the hospitalized patient, the measures for COVID-19 have been improved by referring the measures taken by the other hospitals.	□			□
