# Supplementary material for: Serology suggests adequate safety measures to protect healthcare workers from COVID-19 in Shiga Prefecture, Japan
Source: PLoS One. 2022 Jun 24;17(6):e0270334. doi: 10.1371/journal.pone.0270334 (PMC9231724; doi:10.1371/journal.pone.0270334)
Supplement: S3 File — (XLSX) [file pone.0270334.s006.xlsx]

## Sheet: Sheet1
Roche_N	RN+/-	Roche_S	RS+/-	Abbott-G_N	G+/-	Abbott-M_S	M+/-	Abbott-GII_S	S+/-	Job	Career	Days	Pt_Contact	Infected	Q1	Q2	Q3	Q4	Q5	Q6	Q7	Q8	Q9	Q10	Q11	Q12	Q13	Q14	Q15	Q16	Q17	Q18	Q19	Q20	Q21	Q22	Q23	Q24	Q25	Q26	Q27	Q28	Q29	Q30	Q31	Q32	Red	Q33	Q34
0.099	(-)	0.4	(-)	0.02	(-)	0.45	(-)	0	(-)	D	4	0	0	0	4	1	4	1	1	4	1	3		1	1	1	1	1	1	1	1	1	4	4	3	1		2	4	4	1	4	4	0	4	4	0
0.086	(-)	0.4	(-)	0.11	(-)	0.03	(-)	0	(-)	D	4	1	0	0	1	1	1	1	1	1	4	2	1	2	2	1	1	1	1	1	1	1	4	4	1	1	4	1	4	4	1	1	4	1	4	4	0
0.091	(-)	0.4	(-)	0.06	(-)	0.04	(-)	0	(-)	D	4	1	0	0	1	1	3	1	0	0	1	2	1	1	1	1	1	1	1	1	1	1	4	4	1	1	1	1	1	1	1	4	4	1	4	1	0
0.091	(-)	0.4	(-)	0.01	(-)	0.03	(-)	0	(-)	D	4	0	0	0	1	1	4	1	4	0	4	2	3	3	2	2	1	1	1	1	1	1	4	4	2	1	4	3	4	4	4	4	4	3	4	4	0
0.089	(-)	0.4	(-)	0.04	(-)	0.03	(-)	0.3	(-)	D	4	0	0	0	1	1	4	1	0	0	4	0	1	1	1	1	1	1	1	1	1	1	4	1	1	1	1	2	4	4	4	4	3	0	4	4	0
0.092	(-)	0.4	(-)	0.02	(-)	0.03	(-)	0.6	(-)	D	4	1	0	0	1	1	1	1	1	1	1	1	1	1	1	1	1	1	1	1	1	1	1	1	1	1	1	1	4	4	4	4	4	4	4	4	0
0.089	(-)	0.4	(-)	0.02	(-)	0.06	(-)	0	(-)	D	4	1	0	0	1	1	1	1	0	0	4	0	1	1	1	1	1	1	1	1	1	1	4	4	2	2	1	2	4	4	1	4	4		4	4	0
0.092	(-)	0.4	(-)	0.02	(-)	0.04	(-)	3.4	(-)	D	4	0	0	0	1	1	2	1	1	1	1	0	1	1	1	1	1	1	1	1	1	1	4	4	1	1	1	1	4	4	1	4	2	2	4	4	0
0.092	(-)	0.4	(-)	0.02	(-)	0.12	(-)	0	(-)	D	3	0	0	0	1	2	3	1	0	0	1	0	1	1	2	1	1	1	1	1	1	1	4	4	1	1	1	1	4	4	4	4	2	1	4	4	0
0.116	(-)	0.4	(-)	0.03	(-)	0.03	(-)	0	(-)	N	4	0	0	0	1	1	2	1	0	0	4	1	1	1	1	1	4	2	1	1	1	1	4	4	2	1	1	1	4	4	4	4	2	1	4	1	0
0.089	(-)	0.4	(-)	0.04	(-)	0.04	(-)	0	(-)	X	4	0	0	0	1	1	1	1	0	0	1	0	1	2	1	1	4	1	1	1	1	1	4	4		1			4				4		4	4	0
0.092	(-)	0.4	(-)	0.02	(-)	0.04	(-)	0	(-)	X	4	0	0	0	1	1	1	1	0	0	1	0	2	2	2	2	4	2	1	1	1	1	4	4	2	2	4	2	4	4	1	4	2	1	1	4	0
0.091	(-)	0.4	(-)	0.02	(-)	0.05	(-)	1.3	(-)	X	1	0	0	0	1	1	4	1	0	0	4	0	1	1	1	1	1	1	1	1	1	1	4	4	1	1	4	4	4	4	4	4	4	4	4	4	0
0.087	(-)	0.4	(-)	0.06	(-)	0.04	(-)	3.2	(-)	X	1	0	0	0	1	1	4	1	0	0	1	1	1	1	1	1	1	1	1	1	1	1	4	4	1	1	1	5	4	4	4	4	1	0	4	4	0
0.095	(-)	0.4	(-)	0.01	(-)	0.03	(-)	0	(-)	X	1	0	0	0	1	1	2	2	0	0	4	0	1	2	2	1	1	1	1	1	1	1	4	4	4	4	4	4	4	4	4	4	4	0	4	1	0
0.086	(-)	0.4	(-)	0.04	(-)	0.08	(-)	2.4	(-)	X	3	0	0	0	4	1	4	1	0	0	4	0	1	1	1	1	1	1	1	1	1	1	4	1	4	4	4	4	4	4	4	4	4	0	4	1	0
0.093	(-)	0.4	(-)	0.07	(-)	0.05	(-)	0	(-)	D	3	4	0	0	4	5	4	1	1	4	1	2	1	2	1	2	4	1	1	1	1	1	4	4	2	1	1	1	1	4	1	1	3	1	4	4	1	2	1
0.089	(-)	0.4	(-)	0.02	(-)	0.32	(-)	0	(-)	D	2	1	0	0	1	5	4	1	1	1	4	1	1	1	1	1	1	2	1	1	1	1	1	4	3	3	1	1	4	4	1	1	4	3	4	4	1	1	1
0.086	(-)	0.4	(-)	0.01	(-)	0.04	(-)	3.9	(-)	D	3	2	0	0	4	1	2	1	1	2	1	2	3	3	3	2	1	1	1	1	1	1	1	1	2	2	1	2	4	4	1	4	3	2	1	4	1	2	2
0.09	(-)	0.4	(-)	0.08	(-)	0.07	(-)	1.4	(-)	D	2	2	0	0	1	1	3	1	1	2	1	1	1	1	1	1	1	2	1	4	1	1	4	4													1	1	1
0.089	(-)	0.4	(-)	0.02	(-)	0.03	(-)	0	(-)	D	1	1	0	0	1	1	2	1	1	1	1	2	1	1	1	1	1	1	1	1	1	1	4	4	1	1	1	1	4	4	1	1	1	1	4	4	1	1	1
0.095	(-)	0.4	(-)	0.03	(-)	0.09	(-)	43.7	(-)	D	2	2	0	0	1	1	1	1	1	4	1	0	1	2	1	1	4	1	1	1	1	1	4	4	1	1	1	4	4	4	1	1	4	0	4	4	1	1	1
0.092	(-)	0.4	(-)	0.02	(-)	0.04	(-)	0	(-)	D	3		1	0	1	1	1	1	1	1	1	1	1	1	1	1	1	1	1	1	1	1	1	1	1	1	1										1	1	1
0.087	(-)	0.4	(-)	0.01	(-)	0.05	(-)	0	(-)	D	4	1	0	0	1	1	1	1	1	1	1	1	1	1	1	1	1	1	1	1	1	1	4	4													1	1	1
0.09	(-)	0.4	(-)	0.02	(-)	0.06	(-)	0	(-)	D	3	1	0	0	1	1	3	1	1	4	1	2	3	4	3	1	1	1	1	4	4	1	4	4	2	2	4	3	4	4	4	4	4	1	4	4	1	2	1
0.092	(-)	0.4	(-)	0.14	(-)	0.05	(-)	0	(-)	D	2	1	1	0	4	1	2	3	3	4	4	2	2	2	1	1	1	2	1	1	1	1	4	4													1	5	2
0.089	(-)	0.4	(-)	0.07	(-)	0.07	(-)	0	(-)	D	2	1	0	0	1	1	2	1	1	2	1	1	1	2	1	1	1	1	1	1	1	1	1	1	2	1	1	1	4	4	1	4	3	1	4	4	1	1	1
0.095	(-)	0.4	(-)	0.02	(-)	0.05	(-)	0	(-)	D	2	1	0	0	1	1	2	1	1	1	1	1	3	3	1	2	1	2	1	1	1	1	4	4	1	1	1	1	4	4	1	1	4	1	4	4	1	1	1
0.096	(-)	0.4	(-)	0.05	(-)	0.07	(-)	0	(-)	D	1	1	0	0	1	2	3	1	1	4	4	1	1	3	1	1	1	1	1	1	4	1	4	1													1	2	1
114.7	(+)	86.7	(+)	3.4	(+)	0.81	(-)	739.9	(+)	D	1	4	1	0	1	1	2	1	1	1	1	1	1	2	1	1	1	2	1	1	1	1	4	4	1	1	1	1	4	4	4	4	3	2	4	4	1	1	1
0.093	(-)	0.4	(-)	0.01	(-)	0.03	(-)	0	(-)	D	1	3	0	0	1	1	3	1	1	1	1	2	1	3	1	2	1	1	1	1	1	1	4	4	1	1	1	1	4	4	4	4	1	2	4	1	1	1	1
0.088	(-)	0.4	(-)	0.03	(-)	0.03	(-)	0	(-)	D	4		1	0	4	1	2	2	1	2	4	2	2	2	3	1	1	1	1	1	1	1	1	4	2	3	1	2	4	1	1	1	4	1	4	4	1	5	2
0.093	(-)	0.4	(-)	0.02	(-)	0.06	(-)	0	(-)	N	1	1	0	0	1	1	4	1	0	0	1	1	1	1	4	1	4	1	1	1	1	1	4	4	1	1	4	1	4	4	4	4	4	1	4	4	1	1	1
0.105	(-)	0.4	(-)	0.02	(-)	0.03	(-)	0	(-)	N	4	1	0	0	1	1	1	1	1	4	1	2	3	4	4	1	1	1	1	1	1	1	4	4	2	1	1	2	4	4	1	1	2	1	4	1	1	1	1
0.088	(-)	0.4	(-)	0.04	(-)	0.1	(-)	0	(-)	N	2	2	0	0	1	1	3	1	2	4	4	0	4	4	2	1	1	1	1	1	1	1	4	4	1	1	1	1	4	4	1	1	2	1	4	4	1	1	1
0.089	(-)	0.4	(-)	0.02	(-)	0.08	(-)	0	(-)	N	3	1	0	0	1	1	1	1	1	2	1	4	1	2	2	1	1	1	1	1	1	1	1	1	2	2	1	1	4	4	4	4	3	1	4	4	1	1	1
0.09	(-)	0.4	(-)	0.02	(-)	0.17	(-)	0	(-)	N	3	1	0	0	1	1	2	1	1	1	1	1	3	1	1	1	1	1	1	1	1	1	4	4	2												1	2	1
0.089	(-)	0.4	(-)	0.1	(-)	0.15	(-)	0	(-)	N	2	1	0	0	1	1	4	1	1	4	1	1	4	2		1	1	1	1	1	1	1	4	4	2	1	1	1	4	4	1	1	4	1	4	4	1	2	2
0.106	(-)	0.4	(-)	0.02	(-)	0.07	(-)	0	(-)	N	3	1	1	0	1	1	1	1	1	2	1	1	4	4	3	1	1	1	1	4	1	1	4	4	1	1	1	1	4	4	1	1	2	1	1	4	1	1	1
0.088	(-)	0.4	(-)	0.04	(-)	0.05	(-)	0	(-)	N	2	1	1	0	1	1	1	1	1	4	1	2	4	3	4	1	4	2	1	4	1	1	4	4	2	2	1	3	4	4	1	1	4	1	4	4	1	2	2
0.096	(-)	0.4	(-)	0.02	(-)	0.2	(-)	0	(-)	N	3			0	1	1	4	1	1	2	1	1	2	4		1	4	1	1	1	1	1	4	4	2	1	1	2	4	1	1	1	4	1	4	4	1	1	1
0.09	(-)	0.4	(-)	0.03	(-)	0.08	(-)	0	(-)	N	2	2	0	0	1	1	2	1	1	1	1	1	2	1	1	1	1	1	1	1	1	1	4	4	1	1	1	1	4	4	1	4	4	1	4	4	1	4	4
0.091	(-)	0.4	(-)	0.01	(-)	0.04	(-)	0	(-)	N	1		1	0	1	1	1	1	1	2	1	2	3	3		1	1	1	1	1	1	1	4	4	1	1	1	2	4	4	1	1	4	1	4	4	1	1	1
0.091	(-)	0.4	(-)	0.03	(-)	0.03	(-)	0	(-)	N	2	1	0	0	1	1	3	2	1	3	4	2	1	1	1	1	1	1	1	1	1	1	4	4	2	3	1	2	3	3	3	1	2	1	4	1	1	2	2
0.1	(-)	0.4	(-)	0.02	(-)	0.17	(-)	0	(-)	N	3	1	1	0	1	1	4	1	1	4	4	1	4	1	1	1	1	1	1	1	1	1	4	4													1	2	1
0.089	(-)	0.4	(-)	0.01	(-)	0.03	(-)	1.7	(-)	N	2		1	0	1	1	2	1	1	3	1	1	4	3	3	1	4	1	4	1	1	1	4	4	2	1	1	1	4	4	1	1	1	1	1		1	1	1
0.085	(-)	0.4	(-)	0.02	(-)	0.08	(-)	17.4	(-)	N	1	1	1	0	1	1	2	2	1	2	4	1	2	4		1	1	2	1	1	1	1	4	4	2	1	1	1	4	4	1	1	4	1	4	4	1	1	1
0.09	(-)	0.4	(-)	0.06	(-)	0.09	(-)	0	(-)	N	3		0	0	1	1	3	1	1	1	4	1	3	3	3	2	4	2	1	1	1	1	4	4	2	2	1	1	4	4	1	1	3	1	4	4	1	2	1
0.09	(-)	0.4	(-)	0.02	(-)	0.05	(-)	0	(-)	N	2		0	0	1	1	4	1	4	4	4	0	4	3	1	1	4	1	1	1	1	4	4	4	2	2	1	4	4	1	1	1	1	3	4	1	1	2	2
0.092	(-)	0.4	(-)	0.14	(-)	0.08	(-)	6.6	(-)	N	1	1	1	0	1	1	4	1	1	1	4	4	4	4	1	1	4	4	1	4	4	1	4	4	2	2	1	1	4	4	1	1	3	1	1	1	1	2	2
0.088	(-)	0.4	(-)	0.01	(-)	0.07	(-)	0	(-)	N	1	1	0	0	1	1	3	1	2	1	1	2	1	2	1	1	1	1	1	1	1	1	4	4	1	1	1	1	4	4	1	1	2	1	4	1	1	1	1
0.235	(-)	0.4	(-)	0.42	(-)	0.95	(-)	73.1	(+)	N	3	4	1	0	1	1	4	1	1	1	4	1	4	4	1	1	1	1	1	1	1	1	4	4	1	1	1	1	4	4	4	1	1	0	4	4	1	1	1
0.092	(-)	0.4	(-)	0.03	(-)	0.06	(-)	0	(-)	N	3	1	1	0	1	1	3	2	1	1	1	3	3	2	2	1	4	1	1	1	1	1	4	4	2	1	1	1	4	4	4	4	3	1	1	1	1	2	1
0.093	(-)	0.4	(-)	0.02	(-)	0.04	(-)	0	(-)	N	2	4	1	0	1	1	1	1	1	1	1	1	1	1	1	1	1	1	1	1	1	1	4	4													1	1	1
0.087	(-)	0.4	(-)	0.03	(-)	0.06	(-)	0	(-)	N	2	4	1	0	1	2	4	1	1	2		1	1	2	1	1		1	1	1	1		4	4													1	1	1
0.09	(-)	0.4	(-)	0.04	(-)	0.08	(-)	0	(-)	N	2	4	1	0	1	1	1	1	1	1	4	1	4	3	1	1	1	1	1	1	1	1	4	4	1	1	1	1	4	4	4	4	1	1	4	1	1	1	1
0.095	(-)	0.4	(-)	0.03	(-)	0.03	(-)	0	(-)	N	2	4	1	0	1	1	2	1	1	1	1	1	1	1	1	1	1	2	1	1	1	1	4	1	1	1	1	1	4	4	4	4	3	0	4	4	1	1	1
0.138	(-)	0.4	(-)	0.02	(-)	0.05	(-)	0	(-)	N	1	4	1	0	1	1	4	1	1	1	1	1	1	4	1	1	1	1	1	1	1	1	4	4	1	1	4	3	4	4	4	4	3	1	4	4	1	1	1
0.091	(-)	0.4	(-)	0.05	(-)	0.05	(-)	47.5	(-)	N	1	4	1	0	1	1	4	1	1	1	1	0	4	4	1	1	1	1	1	1	1	1	4	4	1	1	4	1	4	4	4	4	1	0	4	4	1	1	1
0.092	(-)	0.4	(-)	0.04	(-)	0.04	(-)	0	(-)	N	1	4	1	0	1	1	1	1	1	1	1	1	2	2	1	1	1	1	1	1	1	1	4	4													1	1	1
0.092	(-)	0.4	(-)	0.03	(-)	0.04	(-)	0	(-)	N	1	4	1	0	1	1	3	1	1	1	1	1	1	2	1	3	1	1	1	1	1	1	4	1	1	1	1	1	4	4	4	4	2	1	4		1	1	1
0.089	(-)	0.4	(-)	0.02	(-)	0.04	(-)	0	(-)	N	2	4	1	0	1	1	4	1	1	1	4	0	4	1	1	1	4	1	1	4	1	1	4	4	1	1	1	1	4	1	4	1	1	1	4	1	1	1	1
0.09	(-)	0.4	(-)	0.08	(-)	0.06	(-)	0	(-)	N	1	3	1	0	1	2	4	1	1	1	1	1	4	4	2	2	1	1	1	1	1	1	1	1	1	1	4	1	4	4	4	4	2	1	4	1	1	1	1
0.091	(-)	0.4	(-)	0.1	(-)	0.2	(-)	0	(-)	N	1	4	1	0	1	1	2	1	1	3	4	1	2	2	1	2	1	1	1	1	1	1	4	4	1	1	1	1	4	4	4	4	2	1	4	4	1	1	1
0.093	(-)	0.4	(-)	0.02	(-)	0.18	(-)	0	(-)	N	2	4	1	0	1	1	4	1	1	1	4	1	4	4	1	1	1	1	1	1	1	1	4	4	1	1	1	1	4	4	4	1	1	0	4	4	1	1	1
0.094	(-)	0.4	(-)	0.02	(-)	0.1	(-)	0	(-)	N	1	4	1	0	1	1	3	1	1	1	1	1	2	3	1	1	1	2	1	4	4	1	4	4	1	1	1	1	4	4	4	4	2	0	4	4	1	1	1
0.1	(-)	0.4	(-)	0.15	(-)	0.13	(-)	0	(-)	N	1	4	1	0	1	1	4	1	1	1	4	1	1	1	1	1	1	1	1	1	1	1	4	4	1	1	1	1	4	4	4	1	4	0	4	4	1	1	1
0.096	(-)	0.4	(-)	0.02	(-)	0.09	(-)	0	(-)	N	1	4	1	0	1	5	2	2	1	3	1	2	3	2	2	3	1	1	1	4	4	1	4	4	2	1	1	1	4	4	4	4	1	1	4	1	1	2	1
0.091	(-)	0.4	(-)	0.03	(-)	0.04	(-)	3.6	(-)	N	1	4	1	0	1	1	3	2	1	1	1	1	3	3	1	1	1	2	1	1	1	1	4	4	1	1	1	1	4	4	4	4	3	0	4	1	1	1	1
0.092	(-)	0.4	(-)	0.01	(-)	0.11	(-)	0	(-)	N	1	4	1	0	1	1	2	1	1	1	1	2	1	3	3	2	1	1	1	1	1	1	4	4	2	1	1	1	1	1	1	1	2	2	4	4	1	2	1
0.083	(-)	0.4	(-)	0.08	(-)	0.08	(-)	0	(-)	N	1	3	1	0	1	1	1	1	1	1	1	1	1	1	1	1	1	1	1	1	1	1	1	1	1	1	1	1	4	4	4	4	1	1	1	4	1	1	1
0.092	(-)	0.4	(-)	0.07	(-)	0.05	(-)	0	(-)	N	1	4	1	0	1	1	3	1	1	1	1	1	2	2	1	1	1	2	1	1	1	1	4	4	1	1	1	1	4	4	4	4	1	2	4	4	1	1	1
0.093	(-)	0.4	(-)	0.04	(-)	0.06	(-)	0	(-)	N	1		1	0	1	1	3	1	1	1	1	1	2	2	2	2	1	2	1	1	1	1	4	4	1	1	1	1	4	4	4	4	2	2	1	4	1	1	1
0.088	(-)	0.4	(-)	0.03	(-)	0.05	(-)	0	(-)	N	1	4	1	0	1	1	1	1	1	1	1	1	2	1	1	1	1	1	1	1	1	1	4	4													1	1	1
0.096	(-)	0.4	(-)	0.01	(-)	0.04	(-)	18.4	(-)	N	4		1	0	1	1	1	1	1	1	4	1		2		1	4	1	1	1	1	1	4	4	1	1	1	1	1	1	1	1	1	1	4	1	1	1	1
0.095	(-)	0.4	(-)	0.01	(-)	1.92	(+)	0	(-)	N	3	3	1	0	1	1	4	1	1	4	1	1	2	1	1	1	1	2	1	1	1	1	4	4													1	1	1
0.098	(-)	0.4	(-)	0.04	(-)	0.04	(-)	0	(-)	N	3		1	0	1	1	1	1	1	1	1	1	1	1	1	1	4	1	1	1	1	1	4	4	1	1	1	1	4	4	4	4	1	1	4	1	1	1	1
0.09	(-)	0.4	(-)	0.01	(-)	0.05	(-)	0	(-)	N	3	1	1	0	1	1	4	1	1	1	1	1	4	4	4	1	1	2	1	1	1	1	4	4	1	1	1	1	4	4	1	4	4	1	4	4	1	1	1
0.09	(-)	0.4	(-)	0.03	(-)	0.06	(-)	4.3	(-)	N	3	1	1	0	1	1	1	1	1	1	1	1	1	1	1	1	1	1	1	1	1	1	4	4													1	2	1
0.095	(-)	0.4	(-)	2.28	(+)	0.07	(-)	2.9	(-)	N	3	1	0	0	1	1	2	2	1	4	4	2	3	3	3	1	1	1	1	1	1	1	1	1	3	2	1	3	4	4		1	2	1	4	4	1	2	2
0.094	(-)	0.4	(-)	0.02	(-)	0.07	(-)	0	(-)	N	3	1	0	0	1	1	4	1	1	1	4	0	1	4	1	1	1	1	1	1	1	1	1	1	1	1	1	1	4	4	1	1	4	1	4	1	1	1	1
0.09	(-)	0.4	(-)	0.01	(-)	0.41	(-)	0	(-)	N	2		1	0	1	1		1	1	1	1	1	4	1	1	1	1	1	1	1	1	1	4	4													1	1	1
0.089	(-)	0.4	(-)	0.02	(-)	0.07	(-)	1.4	(-)	N	2	1	0	0	1	1	2	1	1	1	1	3	4	4		1	1	1	1	1	1	1	4	4	2	1	1	1	4	4	4	4	4	1	4	4	1	2	1
0.121	(-)	0.4	(-)	0.02	(-)	0.06	(-)	0	(-)	N	2		0	0	1	1	3	1	1	1	4	4	1	3	4	1	3	1	1	1	1	1	4	4	1	1	1	1	4	4	1	4	1	1	4	4	1	1	1
0.093	(-)	0.4	(-)	0.05	(-)	0.11	(-)	0	(-)	N	2	1	1	0	1	1	4	1	1	1	4	1	1	2	4	1	1	1	1	1	1	1	1	1	1	1	1	1	4	4	1	1	4	1	4	4	1	1	1
0.092	(-)	0.4	(-)	0.04	(-)	0.05	(-)	1.4	(-)	N	2	4	1	0	1	2	3	1	1	1	4	1	4	3		4	1	2	1	1	1	1	4	1	2	1	1	4	4	4	1	1	4	1	4	1	1	2	1
0.09	(-)	0.4	(-)	0.02	(-)	0.03	(-)	0	(-)	N	2	1	1	0	1	2	4	2	1	3	4	3	3	3	4	3	1	2	4	1	4	1	4	4													1	3	1
0.092	(-)	0.4	(-)	0.01	(-)	0.47	(-)	0	(-)	N	2	1	1	0	1	2	3	1	1	4	4	3	4	4	4	2	1	1	1	1	1	1	4	4	3	3	1	3	1	4	1	1	4	2	4	1	1	3	3
68.15	(+)	511.1	(+)	1.38	(-)	0.57	(-)	468.9	(+)	N	3	2	1	0	1	1	2	1	1	1	1	1	1	1	1	1	1	1	1	1	1	1	1	1	1	1	1	1	4	4	4	4	2	2	4	4	1	1	1
0.099	(-)	0.4	(-)	0.04	(-)	0.12	(-)	4.6	(-)	N	3	2	1	0	1	1	1	1	1	1	1	1	1	1	1	1	1	1	1	1	1	1	1	1	1	1	1	1	4	4	4	1	1	1	4	4	1	1	1
0.097	(-)	0.4	(-)	0.02	(-)	0.04	(-)	0	(-)	N	4		0	0	1	1	3	1	1	1	1	1		2	3	1	1	1	1	1	1	1	4	4	1	1	1	1	4	4	1	1	3	1	4	1	0
0.094	(-)	0.4	(-)	0.05	(-)	0.08	(-)	11.8	(-)	N	2	1	1	0	1	1	3	1	1	1	1	1	1	1	1	1	1	1	1	1	1	1	4	4													1	1	1
0.085	(-)	0.4	(-)	0.02	(-)	0.1	(-)	2.5	(-)	N	3	1	1	0	1	1	2	1	1	1	1	2	2	2	4	1	1	1	1	1	1	1	4	4	1	1	1	1	4	4	4	1	2	1	4	4	1	1	1
0.09	(-)	0.4	(-)	0.03	(-)	0.04	(-)	0	(-)	N	2	3	1	0	1	1	4	1	1	1	1	1	4	4	1	1	1	1	1	1	1	1	4	1	1	1	1	1	4	4	1	1	3	1	4	1	1	1	1
0.099	(-)	0.4	(-)	0.02	(-)	0.1	(-)	0	(-)	N	2	2	1	0	1	1	2	1	1	3	4	1	4	4	4	1	1	1	1	1	1	1	4	4													1	1	1
0.094	(-)	0.4	(-)	0.01	(-)	0.11	(-)	0	(-)	N	1	1	1	0	1	1	4	1	1	4	4	0	1	3		4	4	2	1	1	1	1	4	4	3	3	1	1	4	4	4	1	4	1	4	4	1	3	3
0.094	(-)	0.4	(-)	0.06	(-)	0.08	(-)	0	(-)	N	1		1	0	1	1	3	2	1	1	1	2	2	2	1	1	1	2	1	1	1	1	4	4													1	2	1
0.091	(-)	0.4	(-)	0.02	(-)	0.05	(-)	1.8	(-)	N	1	2	1	0	1	1	1	1	1	1	1	1	1	1	1	1	1	1	1	1	1	1	4	4													1	1	1
0.09	(-)	0.4	(-)	0.02	(-)	0.03	(-)	0	(-)	N	2	1	1	0	1	2	3	2	1	4	4	2	3	4	4	1	4	3	1	1	1	1	4	4	2	2	1	3	4	4	1	1	1	1	4	1	1	2	2
0.117	(-)	0.4	(-)	0.02	(-)	0.08	(-)	0	(-)	N	1	3	1	0	1	1	3	1	1	1	1	3	4	2	4	1	1	1	1	1	1	1	4	4													1	1	1
0.09	(-)	0.4	(-)	0.05	(-)	0.1	(-)	0	(-)	N	1	3		0	1	1	3	1	1	1	1	1	4	3	4	1	4	1	1	1	1	1	4	4													1	1	1
0.104	(-)	0.4	(-)	0.04	(-)	0.24	(-)	0	(-)	N	3	1	1	0	1	1	4	1	1	4	1	1	1	2	2	1	1	1	1	1	1	1	4	4	1	1	1	1	4	4	4	4	1	1	4	1	1	1	1
0.092	(-)	0.4	(-)	0.03	(-)	0.06	(-)	0	(-)	N	4	1	1	0	1	1	2	1	1	2	4	1	3	2	4	1	1	1	1	1	1	4	4	4	2	2	1	1	4	1	1	1	2	1	4	1	1	2	2
0.116	(-)	0.4	(-)	0.07	(-)	0.05	(-)	0	(-)	N	2	4	1	0	1	1	2	1	1	2	1	1	2	2	4	1	1	1	1	1	1	1	1	1													1	1	1
0.095	(-)	0.4	(-)	0.03	(-)	0.04	(-)	0	(-)	N	1	2	1	0	1	1	2	1	1	2	1	1	4	3	1	1	1	1	1	1	1	1	4	4	1	1	1	1	4	4	4	4	3	1	4	1	1	1	1
0.093	(-)	0.4	(-)	0.02	(-)	0.07	(-)	0.5	(-)	N	1	2	1	0	1	1	4	2	2	2	4	3	4	3	4	3	4	2	4	4	4	1	4	4													1	2	1
0.091	(-)	0.4	(-)	0.01	(-)	0.04	(-)	0	(-)	N	2	3	1	0	1	1	3	1	1	1	1	1	4	3	4	1	4	1	1	1	1	1	4	4													1	1	1
0.099	(-)	0.4	(-)	0.02	(-)	0.09	(-)	0	(-)	N	2	1	0	0	1	1	1	1	1	2	1	1	4	2	1	1	1	1	1	1	1	1	4	4	2	1	1	3	4	4	1	1	1	2	4	4	1	3	1
0.099	(-)	0.4	(-)	0.34	(-)	0.04	(-)	0	(-)	N	2	1	1	0	1	1	1	1	0	2	4	0	2	2	4	4	1	1	1	1	1	1	4	4	2	1	1	2	4	4	1	1	4		4	4	1	1	2
0.09	(-)	0.4	(-)	0.03	(-)	0.07	(-)	0	(-)	N	2	1	1	0	1	1	2	1	1	1	1	1	4	1	1	1	1	1	1	1	1	1	4	4	1	1	1	1	4	4	4	4	1	0	4	4	1	1	1
0.093	(-)	0.4	(-)	0.04	(-)	0.13	(-)	0	(-)	N	3	2	1	0	1	1	2	1	1	1	4	3	3	3	4	1		1	1	1	1		4	4	1	2	1	2	4	4	1	4	1	1	4		1	1	2
0.094	(-)	0.4	(-)	0.02	(-)	0.04	(-)	0	(-)	N	1	4	1	0	1	1	2	1	1	1	1	1	1	1	1	1	1	1	1	1	1	1	4	4	2	1	1	1	4	4	1	4	1	1	4	4	1	1	1
0.095	(-)	0.4	(-)	0.02	(-)	0.04	(-)	0	(-)	N	1	1	1	0	1	1	2	1	1	4	1	1	4	3	2	1	1	2	1	1	1	1	4	4	2	2	1	1	4	4	1	4	3	3	4	4	1	2	2
0.094	(-)	0.4	(-)	0.03	(-)	0.04	(-)	0	(-)	N	2	1	1	0	1	1	1	1	1	1	1	1	1	1	1	1	1	1	1	1	1	1	1	1	1	1	1	1	4	4	1	4	2	0	4	4	1	1	1
0.09	(-)	0.4	(-)	0.02	(-)	0.1	(-)	0	(-)	N	1	2	1	0	1	1	4	1	1	1	1	0	2	2		3	1	1	1	1	1	1	4	1													1	1	1
0.095	(-)	0.4	(-)	0.04	(-)	0.04	(-)	0	(-)	N	4	0	0	0	1	1	1	2	1	2	4	1	1	2	2	1	4	1	1	1	1	1	4	4	2	1	1	3	4	4	4	1	4	1	4	4	0
0.09	(-)	0.4	(-)	0.01	(-)	0.04	(-)	10.4	(-)	N	3	0	1	0	1	5	4	1	2	1	4	1	4	4	3	1	4	1	1	1	1	4	4	4	2	1	1	1	4	4	1	4	2	0	4	1	0
0.092	(-)	0.4	(-)	0.04	(-)	0.05	(-)	0	(-)	N	2	0	0	0	1	1	4	2	4	1	4	3	3	3	3	1	1	1	1	1	1	1	4	4	3	2	1	3	4	4	1	1	2	1	4	1	0
0.091	(-)	0.4	(-)	0.02	(-)	0.06	(-)	6.9	(-)	N	2	0	0	0	1	1	3	1	1	2	1	2	2	1	1	1	1	1	1	1	1	1	4	4	1	1	1	1	4	4	4	4	1	2	4	4	0
0.097	(-)	0.4	(-)	0.01	(-)	0.1	(-)	0	(-)	N	1	0	1	0	1	1	1	1	1	1	1	3	2	3	1	1	1	1	1	1	4	1	4	4	1	1	1	3	4	4	1	4	3	3	4	4	0
0.095	(-)	0.4	(-)	0.02	(-)	0.04	(-)	0	(-)	N	2	0		0	1	5	4	2	4	4	4	2	4	4	4	3	1	2	4	4	4	1	4	1	2	2	1	3	4	1	1	1	1	4	4	1	0
0.092	(-)	0.4	(-)	0.02	(-)	0.05	(-)	0	(-)	N	3	0	1	0	1	1	1	1	1	0	1	0	2	4	1	1	1	2	1	1	1	1	4	4	1	1	1	1	4	4	4	1	3	3	4	1	0
0.094	(-)	0.4	(-)	0.03	(-)	0.11	(-)	0	(-)	N	2	0	1	0	1	5	4	2	4	4	4	4	2	4	4	1	1	1	1	1	1	1	4	4	2	2	4	4	4	4	4	4	4	3	4	1	0
0.093	(-)	0.4	(-)	0.06	(-)	0.06	(-)	0	(-)	N	1	0	0	0	1	1	4	2	0	4	1	1	2	2	2	1	1	1	1	1	4	1	4	4	2	2	1	2	4	4	1	1	2	2	4	4	0
0.095	(-)	0.4	(-)	0.02	(-)	0.05	(-)	0	(-)	N	1	0	1	0	1	5	4	2	1	3	4	2	4	4		1	1	2	1	1	4	1	4	4	2	2	1	2	4	4	1	1	2	3	4	1	0
0.093	(-)	0.4	(-)	0.3	(-)	0.08	(-)	0	(-)	N	2	0	1	0	1	1	4	1	1	4	4	3	4	4		4	1	1	1	1	1	1	4	4	2	2	4	3	4	4	1	1	1	2	4	1	0
0.091	(-)	0.4	(-)	0.03	(-)	0.12	(-)	0	(-)	N	2	0	0	0	1	1	4	1	1	1	1	1	4	4	1	1	1	1	1	1	1	1	4	1	1	1	1	1	4	1	1	1	1	1	4	4	0
0.095	(-)	0.4	(-)	0.04	(-)	0.07	(-)	0	(-)	N	1	0	0	0	4	2	4	1	0	0		3	1	3	3	3	4	3	4	4	4	4	4	4	3	2	4	3	4	4	1	4	2	2	4	1	0
0.089	(-)	0.4	(-)	0.02	(-)	0.04	(-)	0	(-)	N	4	1	1	0	1	1	4	1	0	0	1	0	1	4		1	1	1	1	1	1	1	4	4	2	1	1	4	4	4	1	4	4	1	4	4	0
0.104	(-)	0.4	(-)	0.02	(-)	0.04	(-)	0	(-)	N	4	0	1	0	1	1	4	1	0	0	1	1	4	4		1	4	1	1	1	1	1	4	4	1	1	1	1	4	4	4	4	4	1		4	0
0.096	(-)	0.4	(-)	0.03	(-)	2.35	(+)	0	(-)	N	4	0	0	0	1	1	4	1	0	1	4	0	1	1	1	1	1	1	1	1	1	1	4	1	1	1	4	1	4	4	1	4	4	1	4	1	0
0.095	(-)	0.4	(-)	0.02	(-)	0.07	(-)	12.4	(-)	N	1	0	1	0	1	1	2	1	1	4	1	1	4	3	3	2	1	1	1	1	1	1	4	4	2	1	1	1	4	4	1	4	3	1	4	4	0
0.095	(-)	0.4	(-)	0.02	(-)	0.04	(-)	1.8	(-)	N	2	0	0	0	1	1	2	1	1	1	4	2	4	4	1	1	1	1	1	1	1	1	4	4	2	2	1	2	4	4	1	4	3	1	4	4	0
0.111	(-)	0.4	(-)	0.03	(-)	0.05	(-)	0	(-)	N	3	0	0	0	1	1	2	1	0	0	4	0	2	3	1	1	1	1	1	1	1	1	4	4	2	2	4	2	4	4	4	4	2	1	4	4	0
0.102	(-)	0.4	(-)	0.04	(-)	0.06	(-)	0	(-)	N	2	0	0	0	1	1	2	1	0	0	4	1	2	3	3	1	4	1	1	1	1	1	4	4	1	1	1	2	4	4	4	4	3	2	4	4	0
0.091	(-)	0.4	(-)	0.02	(-)	0.08	(-)	0	(-)	N	4	0	0	0	1	1	1	1	1	4	1	1	4	1	1	1		1	1	1	1	1	1	4	1	1	1	1	4	4	1	4	2	1	4	1	0
0.088	(-)	0.4	(-)	0.03	(-)	0.03	(-)	1.1	(-)	N	1	0	1	0	1	1	2	1	2	0	1	1	4	4	3	4	1	1	1	1	1	1	4	4	1	1	1	1	4	4	4	4	3	1	4	4	0
0.091	(-)	0.4	(-)	0.03	(-)	0.31	(-)	0	(-)	N	1	0	0	0	1	1	1	1	0	0	4	2	1	3	4	1	1	2	1	4	4	1	4	4	2	2	4	2	4	4	1	4	4	3	4	4	0
0.09	(-)	0.4	(-)	0.02	(-)	0.04	(-)	0	(-)	N	2	0	0	0	1	1	4	1	4	0	4	1	4	4	1	1	1	1	1	1	1	1	4	4	1	1	1	4	4	1	1	4	4	1	4	4	0
0.093	(-)	0.4	(-)	0.01	(-)	0.08	(-)	0	(-)	N	1	0	0	0	1	1	1	1	0	1	1	3	3	4	4	4	1	1	1	1	1	1	4	4	1	1	1	1	4	4	4	4	3	1	4	1	0
0.084	(-)	0.4	(-)	0.02	(-)	0.42	(-)	0	(-)	N	1	0	1	0	1	1	2	2	0	0	4	3	3	3	3	3	4	2	1	1	4	1	4	4	2	2	1	2	4	1	1	4	4	3	4	1	0
0.092	(-)	0.4	(-)	0.01	(-)	0.05	(-)	2.1	(-)	N	1	0	1	0	1	1	2	2	0	0	4	3	3	3	3	3	4	2	1	1	4	1	4	4	2	2	1	2	4	1	1	4	4	3	4	1	0
0.094	(-)	0.4	(-)	0.02	(-)	0.03	(-)	3.7	(-)	N	3	0	0	0	1	1	2	1	1	1	1	2	2	3	1	1	1	2	1	1	1	1	4	4	1	1	1	2	4	4	1	4	2	2	4	4	0
0.094	(-)	0.4	(-)	0.01	(-)	0.31	(-)	0	(-)	N	1	0	1	0	1	1	3	2	0	0	4	2	3	4		1	4	2	1	1	1	4	4	4	3	3	1	2	1	4	1	4	3	2	4	1	0
0.088	(-)	0.4	(-)	0.06	(-)	0.08	(-)	0	(-)	N	2	0	0	0	1	1	2	1	0	0	1	1	2	2	2	1	1	1	1	1	1	1	1	1	1	1	1	1	4	4	4	4	1	0	4	1	0
0.093	(-)	0.4	(-)	0.02	(-)	0.05	(-)	0	(-)	N	2	0	0	0	1	1	4	1	0	0	1	1	4	4	1	1	1	1	1	1	1	1	4	1	1	1	1	1	4	1	1	4	4	1	4	1	0
0.094	(-)	0.4	(-)	0.03	(-)	7.28	(+)	0	(-)	N	1	0	1	0	1	1	2	1	4	0	4	1	2	2	2	1	1	1	1	1	1	1	4	4	2	2	1	2	4	4	4	4	3	1	4	1	0
0.091	(-)	0.4	(-)	0.02	(-)	0.06	(-)	0	(-)	N	2	1	1	0	1	1	1	1	0	0	1	1	4	4	1	1	1	1	1	1	4	1	4	4	1	1	1	1	4	4	1	4	4	1	4	4	0
0.088	(-)	0.4	(-)	0.01	(-)	0.03	(-)	0	(-)	N	1	0	1	0	1	5	1	1	0	0	4	1	1	4	1	1	1	1	4	1	1	1	4	4	2	2	1	2	4	1	1	4	2	1	4	1	0
0.095	(-)	0.4	(-)	0.02	(-)	0.05	(-)	12.1	(-)	N	3	0	0	0	1	1	1	1	4	0	4	1	4	1	1	1	1	1	1	1	1	1	4	4	1	1	4	1	4	4	1	4	4	1	4	4	0
0.097	(-)	0.4	(-)	0.02	(-)	0.14	(-)	0	(-)	N	1	0	1	0	1	1	4	1	0	0	1	1	2	2		1	1	1	1	1	1	1	4	4	2	1	1	1	4	4	1	1	3	1	4	1	0
0.09	(-)	0.4	(-)	0.01	(-)	0.06	(-)	0	(-)	N	2	0	0	0	1	5	2	1	2	1	4	1	3	3	3	4	1	1	4	4	4	1	4	4	2	1	1	2	4	4	1	1	2	2	4	1	0
0.093	(-)	0.4	(-)	0.02	(-)	0.07	(-)	0	(-)	N	3	0	1	0	1	1	2	1	1	4	4	4	4	4	4	1	4	1	4	1	1	1	4	4	3	1	1	2	4	1	1	4	4	1	4	1	0
0.093	(-)	0.4	(-)	0.05	(-)	0.04	(-)	0	(-)	N	1	0	1	0	1	1	2	1	0	0	4	2	2	2	1	1	1	2	1	1	1	1	4	4	1	1	1	2	4	4	1	4	4	2	4	4	0
0.089	(-)	0.4	(-)	0.03	(-)	0.03	(-)	0	(-)	N	3	0	1	0	1	1	3	1	0	0	1	1	3	1	1	1	1	1	1	1	1	1	4	4	1	1	1	1	4	4	1	4	2	1	4	1	0
0.09	(-)	0.4	(-)	0.02	(-)	0.06	(-)	0	(-)	N	1	1	0	0	1	1	1	1	1	2	4	1	2	1	1	1	1	1	1	1	1	1	4	4	1	1	1	1	4	4	1	4	2	1	4	1	0
0.091	(-)	0.4	(-)	0.05	(-)	0.19	(-)	0	(-)	N	2	0	0	0	1	1	1	1	1	1	1	1	1	1	1	1	1	1	1	1	1	1	1	1	1	1	3	1	4	4	4	4	2	1	4	4	0
0.09	(-)	0.4	(-)	0.02	(-)	0.12	(-)	0	(-)	N	3	0	0	0	1	1	1	1	0	0	1	0	1	2	2	1	1	1	1	1	1	1	4	4	1	1	1	1	4	4	1	4	2	1	4	4	0
0.095	(-)	0.4	(-)	0.01	(-)	0.06	(-)	0	(-)	N	3	0	0	0	1	1	4	2	0	0	4	2	1	1	1	1	1	1	1	1	1	1	1	1	1	1	1	2	4	4	1	4	4	1	4	1	0
0.095	(-)	0.4	(-)	0.08	(-)	0.05	(-)	0	(-)	N	2	0	1	0	1	1	2	1	1	3	1	1	3	3	4	1	1	1	1	1	1	1	4	4	1	1	1	1	4	4	1	1	3	4	1	1	0
0.092	(-)	0.4	(-)	0.03	(-)	0.13	(-)	1.7	(-)	N	1	0	1	0	1	1	2	1	0	0	1	1	1	3	1	1	1	1	1	1	1	1	4	4	1	1	1	1	4	4	1	4	2	1	4	4	0
0.094	(-)	0.4	(-)	0.04	(-)	0.02	(-)	0	(-)	N	3	0		0	1	1	3	1	1	4	1	1	3	1	1	1	4	1	1	1	1	1	4	4	1	1	1	2	4	4	1	1	2	1	4	4	0
0.104	(-)	0.4	(-)	0.02	(-)	0.04	(-)	0	(-)	N	3	0	0	0	1	2	2	1	2	1	4	1	4	4	4	1	1	2	4	1	1	1	4	4	2	2	4	1	4	4	1	4	4	1	4	4	0
0.088	(-)	0.4	(-)	0.12	(-)	0.04	(-)	0	(-)	N	2	0	1	0	1	1	2	1	1	1	4	2	2	2	1	1	1	2	1	1	1	1	4	4	2	2	1	2	1	4	4	4	1	1	4	4	0
0.092	(-)	0.4	(-)	0.02	(-)	0.19	(-)	0	(-)	N	3	0	0	0	1	1	3	1	1	4	4	2	3	2	2	1	1	1	1	1	1	1	4	1	1	1	1	1	4	4	1	1	3	2	4	4	0
0.095	(-)	0.4	(-)	0.02	(-)	0.06	(-)	0	(-)	N	1	0	1	0	1	1	1	1	1	1	1	1	2	2	2	1	1	1	1	1	1	1	4	4	1	1	1	1	4	4	4	1	4	1	4	4	0
0.096	(-)	0.4	(-)	0.01	(-)	0.06	(-)	0	(-)	N	3	0	0	0	1	1	1	1	1	1	1	1	4	1	1	1	1	1	1	1	1	1	4	4	1	1	4	1	4	4	1	1	4	1	4	1	0
0.09	(-)	0.4	(-)	0.03	(-)	0.1	(-)	0	(-)	N	1	0	1	0	1	1	2	1	1	1	4	0	1	2	4	1	1	2	1	1	1	1	4	4	2	2	4	2	1	4	1	4	1	2	4	1	0
0.106	(-)	0.4	(-)	0.03	(-)	0.08	(-)	0	(-)	N	2	0	1	0	1	1	2	1	3	3	4	1	4	2		1	1	2	1	1	1	1	4	1	2	2	4	2	4	4	1	1	4	1	4	4	0
0.094	(-)	0.4	(-)	0.03	(-)	0.04	(-)	0	(-)	N	2	0	1	0	1	1	2	1	4	0	4	2	1	3	2	1	1	2	1	1	1	1	4	4	2	1	1	1	4	4	1	1	2	1	4	4	0
0.096	(-)	0.4	(-)	0.02	(-)	0.06	(-)	7.2	(-)	N	3	0	1	0	1	1	3	1	4	0	1	2	2	2	4	1	1	1	1	1	1	1	4	4	1	2	1	3	4	4	1	4	2	1	4	1	0
0.095	(-)	0.4	(-)	0.02	(-)	0.04	(-)	0.6	(-)	N	1	0	0	0	1	1	2	1	0	0	4	1	3	4	4	1	1	1	1	4	4	1	4	4	1	1	1	1	4	4	1	1	2	1	4	4	0
0.092	(-)	0.4	(-)	0.01	(-)	0.11	(-)	0	(-)	N	1	0	1	0	1	1	4	1	1	1	1	1	2	2	1	1	1	1	1	1	1	1	4	4	1	1	1	1	4	4	4	4	1	1	4	4	0
0.09	(-)	0.4	(-)	0.02	(-)	0.14	(-)	0	(-)	N	1	0	1	0	1	1	2	1	0	0	1	2	2	2		1	1	1	1	1	1	1	4	4	2	2	1	2	4	4	1	4	2	1	4	4	0
0.094	(-)	0.4	(-)	0.02	(-)	0.05	(-)	0	(-)	N	3	0	1	0	1	1	2	1	0	0	1	0	1	1	4	2	1	1	1	1	1	1	4	4	1	1	1	1	4	4	4	4	2	2	4	4	0
0.091	(-)	0.4	(-)	0.02	(-)	0.05	(-)	0	(-)	N	2	0	1	0	1	1	2	1	0	0	1	4	4	4	4	1	1	2	1	1	1	1	4	4	1	1	1	1	4	4	1	4	2	2	4	1	0
0.101	(-)	0.4	(-)	0.09	(-)	0.07	(-)	0	(-)	N	1	0	0	0	1	2	2	2	2	0	4	3	3	2	4	1	1	1	1	1	1	1	4	4	2	2	1	1	4	4	4	4	1	1	4	4	0
0.094	(-)	0.4	(-)	0.01	(-)	0.13	(-)	0	(-)	N	2	0	0	0	1	1	2	2	4	0	4	1	4	4	4	1	1	1	1	1	1	1	4	4	2	1	4	1	4	4	1	4	4	1	4	4	0
0.094	(-)	0.4	(-)	0.01	(-)	0.04	(-)	0	(-)	N	1	0	1	0	1	1	4	1	0	3	1	2	2	3	2	2	1	2	1	4	4	1	4	4	2	2	1	2	4	4	1	4	3	1	4	1	0
0.094	(-)	0.4	(-)	0.02	(-)	0.08	(-)	4.1	(-)	N	1	0	0	0	1	1	2	1	1	3	1	2	2	3	3	1	1	1	1	1	1	1	4	4	2	1	1	3	4	4	1	4	2	1	4	1	0
0.103	(-)	0.4	(-)	0.02	(-)	0.04	(-)	1	(-)	N	1	0	1	0	1	1	4	1	0	0	1	1	2	3	1	2	1	1	1	1	1	1	4	4	1	1	1	1	4	4	1	4	1	1	4	4	0
0.094	(-)	0.4	(-)	0.02	(-)	0.05	(-)	0	(-)	N	3	0	0	0	1	1	5	3	1	1	4	4	5	4	1	1	1	1	1	1	1	1	1	1	2	2	1	2	4	4	4	4	1	2	4	1	0
0.092	(-)	0.4	(-)	0.01	(-)	0.04	(-)	0	(-)	N	3	0	0	0	1	1	2	1	2	3	4	0	4	4	4	1	4	1	1	1	1	1	4	4	1	1	1	1	4	4	1	4	1	1	4	1	0
0.096	(-)	0.4	(-)	0.02	(-)	0.05	(-)	0	(-)	N	2	0	0	0	1	5	4	2	4	0	4	0	3	4	1	2	1	2	1	1	1	1	4	4	2	2	1	2	4	4	1	4	1	4	4	4	0
0.096	(-)	0.4	(-)	0.02	(-)	0.09	(-)	21.4	(-)	N	2	0	1	0	1	5	4	1	3	1	1	0	1	2	3	1	1	3	1	1	1	1	1	4	1	1	1	1	4	4	4	4	1	1	4	4	0
0.097	(-)	0.4	(-)	0.02	(-)	0.05	(-)	7.1	(-)	N	2	0	0	0	1	1	2	1	2	2	4	1	4	3	1	3	4	1	1	1	1	1	4	4	1	1	1	1	4	4	1	4	1	1	4	4	0
0.093	(-)	0.4	(-)	0.02	(-)	0.05	(-)	0	(-)	N	2	0	1	0	1	3	4	1	4	3	4	2	3	3	3	1	4	1	1	1	1	1	4	4	2	2	1	2	4	4	4	4	1	1	4	4	0
0.094	(-)	0.4	(-)	0.01	(-)	0.02	(-)	0	(-)	N	3	1	1	0	1	1	2	1	1	1	4	1	2	2	2	1	1	1	1	1	1	1	1	1	1	1	1	1	4	4	1	1	1	1	4	1	0
0.117	(-)	0.4	(-)	0.01	(-)	0.17	(-)	0	(-)	N	2	0	1	0	1	1	1	1	1	4	1	1	3	3	4	1	1	1	1	1	1	1	4	4	1	1	1	1	4	4	1	4	1	1	4	1	0
0.096	(-)	0.4	(-)	0.01	(-)	0.16	(-)	1.7	(-)	N	1	0	1	0	1	1	2	1	2	4	1	4	3	3	4	1	1	1	1	1	1	1	4	4	1	1	1	1	4	4	1	4	1	1	4	1	0
0.094	(-)	0.4	(-)	0.02	(-)	0.06	(-)	0	(-)	N	2	0	0	0	1	1	2	1	2	2	4	1	4	3	1	3	4	1	1	1	1	1	4	4	1	1	1	1	4	4	1	4	1	1	4	4	0
0.097	(-)	0.4	(-)	0.04	(-)	0.08	(-)	0	(-)	N	4	0	0	0	1	1	1	1	0	1	1	1	2	1	2	1	1	2	1	1	1	1	4	4	2	1	1	4	4	4	1	4	4	1	4	1	0
0.104	(-)	0.4	(-)	0.02	(-)	0.04	(-)	1.8	(-)	N	3	0	0	0	1	1	2	2	2	1	4	3	2	2	1	1	1	1	1	1	1	1	4	4	2	1	4	2	4	4	4	1	2	3	4	4	0
0.092	(-)	0.4	(-)	0.02	(-)	0.03	(-)	0	(-)	N	2	0	1	0	1	1	2	1	4	4	1	1	2	2	4	1	1	1	1	1	1	1	4	4	1	1	1	1	4	4	1	4	2	1	4	1	0
0.09	(-)	0.4	(-)	0.03	(-)	0.1	(-)	0	(-)	N	1	0	0	0	1	1	2	1	0	0	1	2	2	2	2	2	1	2	1	1	1	1	4	4	2	1	1	1	4	4	4	4	1	2	4	4	0
0.103	(-)	0.4	(-)	0.02	(-)	0.06	(-)	0	(-)	N	1	0	1	0	1	1	2	1	1	1	1	1	4	4	1	1	1	1	1	1	1	1	1	1	1	1	1	2	1	1	1	4	3	1	4	1	0
0.094	(-)	0.4	(-)	0.01	(-)	0.07	(-)	0	(-)	N	1	0	1	0	1	1	2	1	0	0	1	1	3	3	3	1	1	1	1	1	1	1	4	1	2	1	1	1	4	4	1	4	3	1	4	4	0
0.092	(-)	0.4	(-)	0.04	(-)	0.04	(-)	2.3	(-)	N	1	0	1	0	1	1	2	1	0	0	1	1	3	3	3	1	1	1	1	1	1	1	4	4	1	1	1	2	4	4	4	4	4	2	4	1	0
0.09	(-)	0.4	(-)	0.02	(-)	0.07	(-)	0	(-)	N	1	0		0	1	1	1	1	4	0	1	2	2	3	3	1	1	2	1	4	1	1	4	4	2	1	4	3	4	4	1	4	4	3	4	1	0
0.091	(-)	0.4	(-)	0.02	(-)	0.05	(-)	0	(-)	N	1	0	1	0	1	1	2	1	0	0	4	2	1	3	4	1	1	1	1	1	1	1	4	4	2	2	1	2	4	1	1	4	2	2	4	1	0
0.104	(-)	0.4	(-)	0.05	(-)	0.09	(-)	12.1	(-)	N	1	0	1	0	1	1	3	1	0	0	1	1	2	3	1	1	1	1	1	1	1	1	4	4	2	2	1	2	1	1	1	4	2	1	4	4	0
0.097	(-)	0.4	(-)	0.08	(-)	0.11	(-)	0	(-)	N	1	4	1	0	1	1	2	1	1	2	4	1	3	3	1	1	4	1	1	1	4	1	4	4													1	1	1
0.089	(-)	0.4	(-)	0.02	(-)	0.05	(-)	0	(-)	N	3	4	1	0	1	1	1	1	1	1	4	1	1	4	4	4	4	1	1	1	1	1	4	4	1	1	1	1	4	1	1	1	1	1	4	1	1	1	1
0.103	(-)	0.4	(-)	0.02	(-)	0.04	(-)	1.1	(-)	N	3	4	1	0	1	1	4	2	1	3	4	2	3	2	2	1	1	1	1	1	1	1	4	4	2	1	1	2	4	4	4	4	1	1	4	1	1	3	2
0.094	(-)	0.4	(-)	0.07	(-)	0.05	(-)	16.6	(-)	N	2	4	1	0	1	1	1	1	1	3	1	1	3	3	3	1	4	2	1	1	1	1	4	4													1	2	1
0.091	(-)	0.4	(-)	0.03	(-)	0.04	(-)	0	(-)	N	3	4	1	0	1	1	2	1	1	1	1	1	2	2	2	1	1	2	1	1		4	4	4	2	2	4	2	4	4	4	1	2	1	4	1	1	2	1
51.02	(+)	37.39	(+)	1.19	(-)	0.93	(-)	184.9	(+)	N	2	4	1	0	1	1	1	1	1	1	1	1	1	1	1	1	1	1	1	1	1	1	4	1	1	1	1	1	4	4	4	4	2	1	4	4	1	1	1
0.131	(-)	0.4	(-)	0.01	(-)	0.13	(-)	0	(-)	N	3	4	1	0	1	1	1	1	1	1	1	1	1	1	1	1	1	1	1	1	1	1	4	4	1	1	1	1	4	4	4	4	1	1	4	1	1	1	1
0.095	(-)	0.4	(-)	0.02	(-)	0.04	(-)	0	(-)	N	3	4	1	0	1	1	1	1	1	1	1	1	2	2	2	1	1	1	1	1	1	1	4	4	1	1	1	1	4	4	4	4	2	1	4	4	1	1	1
0.091	(-)	0.4	(-)	0.02	(-)	0.07	(-)	0	(-)	N	1	4	1	0	1	1	1	1	1	1	1	1	1	1	1	1	1	1	1	1	1	1	4	4	1	1	1	1	4	4	4	4	3	1	4	1	1	1	1
0.099	(-)	0.4	(-)	0.04	(-)	0.08	(-)	16.1	(-)	N	4	4	1	0	1	1	2	1	1	4	4	2	2	2	1	1	1	1	1	1	4	1	1	1	2	1	1	2	1	1	1	1	2	1	4	1	1	2	1
0.094	(-)	0.4	(-)	0.02	(-)	0.04	(-)	0	(-)	N	3	4	1	0	1	1	4	1	1	1	1	1	4	3	3	1	4	1	4	1	1	1	4	4	4	1	4	4	4	1	1	1	1	1	4	1	1	4	1
0.096	(-)	0.4	(-)	0.02	(-)	0.04	(-)	9.8	(-)	N	2	4	1	0	1	1	2	1	1	2	1	1	1	2	5	1	1	1	1	1	1	1	4	4	1	1	1	1	4	4	4	4	1	1	4	4	1	2	1
0.1	(-)	0.4	(-)	0.07	(-)	0.02	(-)	0	(-)	N	4	4	1	0	1	1	2	1	1	1	4	2	1	1	1	1	1	1	1	1	1	1	4	4	2	2	4	2	4	4	4	4	1	1	4	4	1	2	2
0.098	(-)	0.4	(-)	0.01	(-)	0.08	(-)	0	(-)	N	3	4	1	0	1	1	2	1	1	2	1	2	1	1	1	1	1	2	1	1	1	1	4	4	1	1	1	1	4	4	4	1	1	0	4	1	1	1	1
167.2	(+)	273.2	(+)	5.45	(+)	3.57	(+)	3551.4	(+)	N	4	4	1	0	1	1	4	1	1	4	4	1	4	1	1	1	4	1	1	1	1	1	4	4	1	1	1	1	4	4	4	4	1	1	4	4	1	1	1
0.143	(-)	0.4	(-)	0.02	(-)	0.05	(-)	0	(-)	N	3	4		0	1	1	4	1	1	1	1	1	3	3	3	1	4	1	1	1	1	1	4	4	3	1	1	1	4	1	1	1	2	1	4	1	1	4	1
0.198	(-)	0.4	(-)	6.69	(+)	0.03	(-)	0	(-)	N	3	4	1	0	1	1	1	1	1	4	4	1	1	1	1	1	1	1	1	1	1	1	4	4	1	1	1	1	4	4	4	4	1	1	4	4	1	1	1
0.091	(-)	0.4	(-)	0.09	(-)	0.05	(-)	0	(-)	N	3	4	1	0	1	1	2	1	1	1	4	1	2	4	4	3	1	1	1	1	1	1	4	4	2	1	1	1	4	1	1	1	1	1	4	4	1	2	1
0.094	(-)	0.4	(-)	0.02	(-)	0.04	(-)	0.8	(-)	N	3	2	1	0	1	1	4	1	1	2	1	1	1	1	1	1	1	1	1	1	1	1	4	4	1	1	1	1	4	4	1	1	1	1	4	4	1	1	1
0.09	(-)	0.4	(-)	0.03	(-)	0.06	(-)	0	(-)	D	2	1	0	0	4	1	4	1	1	4	1	1	1	1	1	1	1	2	1	1	1	1	4	4	2	1	1	2	4	4	1	4	1	2	4	4	0
0.09	(-)	0.4	(-)	0.02	(-)	0.02	(-)	0	(-)	D	3	2	0	0	1	1	1	1	1	1	1	1	1	1	1	1	1	1	1	1	1	1	4	4	1	1	1	1	4	4	1	1	4	1	4	1	1	1	1
0.088	(-)	0.4	(-)	0.02	(-)	0.03	(-)	0	(-)	D	4	4	0	0	1	1	2	1	2	4	1	1	2	2	1	1	1	1	1	1	1	1	4	4	1	1	1	1	4	4	1	4	4	3	4	4	1	1	1
0.094	(-)	0.4	(-)	0.05	(-)	0.05	(-)	0	(-)	D	4	0	0	0	1	1	1	1	1		1	1	2	2	1	1	1	1	1	1	1	1	4	4	2	1	1	1	4	1	1	1	2	1	4	4	0
0.109	(-)	0.4	(-)	0.13	(-)	0.04	(-)	0	(-)	D	1	0	0	0	1	2	2	1	1	3	1	1	2	2	2	1	4	2	1	1	1	1	1	4	1	1	1	1	1	1	1	1	2	2	4	4	0
0.099	(-)	0.4	(-)	0.02	(-)	0.04	(-)	2.9	(-)	D	2	1	0	0	4	2	4	1	1	3	1	1	1	2	3	2	1	1	4	1	4	1	4	4	2	1	1	3	4	1	1	1	4	1	4	4	0
0.085	(-)	0.4	(-)	0.02	(-)	0.04	(-)	2.7	(-)	D	2	1	0	0	1	1	5	1	3	3	4	2	1	1	1	1	1	1	1	1	1	1	4	4	2	2	1	3	4	4	1	4	4	3	4	4	0
0.09	(-)	0.4	(-)	0.01	(-)	0.08	(-)	11.5	(-)	D	2	2	0	0	1	1	4	1	1	1	1	1	1	1	1	1	1	1	1	1	1	1	4	4	1	1	1	1	4	4	4	4	1	1	4	4	0
0.093	(-)	0.4	(-)	0.03	(-)	0.18	(-)	25.5	(-)	N	4	3	0	0	1	1	1	1	0	0	4	1	1	2	2	1	4	1	1	1	1	1	1	1	1	1	1	1	4	4	4	4	1	1	4	4	1	1	1
0.092	(-)	0.4	(-)	0.01	(-)	0.07	(-)	8.8	(-)	N	1	0	0	0	1	1	1	1	0	0	1	2	1	2	1	1	1	1	1	1	4	1	4	4	1	1	1	2	4	1	1	1	1	3	4	4	0
0.091	(-)	0.4	(-)	0.01	(-)	0.03	(-)	0	(-)	N	2	3	1	0		1	2	1	1	4	1	2	4	4	4	1	1	1	1	1	1	1	4	4	3	2	1	2	4	4	4	4	3	1	4	4	1	1	1
0.096	(-)	0.4	(-)	0.02	(-)	0.04	(-)	0	(-)	N	3	4	1	0	1	1	1	1	1	4	1	1	4	1	5	1	1	1	1	1	1	1	4	1	1	1	1	1	4	4	4	4	4	1	4	4	1	1	1
0.096	(-)	0.4	(-)	0.04	(-)	0.03	(-)	4.9	(-)	N	4	2	1	0	1	1	1	1	1	0	1	1	4	4	4	1	4	1	1	1	4	1	4	4	1	2	4	2	4	4	1	1	4	1	4	4	1	1	1
0.095	(-)	0.4	(-)	0.2	(-)	0.05	(-)	0	(-)	N	3	4	1	0	1	1	2	1	1	2	4	1	3	2	1	1	4	1	1	1	1	1	4	4	2	1	1	2	4	4	1	4	2	2	4	1	1	1	1
0.103	(-)	0.4	(-)	0.03	(-)	0.19	(-)	7.7	(-)	N	1	2	1	0	1	1	1	1	2	2	1	2	1	2	1	1	1	1	1	1	1	1	4	4	1	1	1	1	4	1	1	1	2	1	4	4	1	1	1
0.092	(-)	0.4	(-)	0.13	(-)	0.05	(-)	0	(-)	N	2	4	1	0	1	1	1	1	1	1	1	2	1	2	1	1	4	1	1	1	1	1	4	4	1	1	1	1	4	4	1	1	1	1	4	4	1	1	1
0.091	(-)	0.4	(-)	0.02	(-)	0.04	(-)	0.1	(-)	N	2	0	0	0	1	1	1	1	4	3	1	1	3	1	1	1	1	1	1	1	1	1	4	4	1	1	1	4	4	4	1	1	4	1	4	1	0
0.094	(-)	0.4	(-)	0.04	(-)	0.09	(-)	1.7	(-)	N	1	0	1	0	1	1	1	1	1	1	1	1	1	1	1	1	1	1	1	1	1	1	1	1	1	1	1	1	4	4	4	4	3	1	1	1	0
0.092	(-)	0.4	(-)	0.03	(-)	0.04	(-)	8	(-)	N	3	0	1	0	1	1	1	1	0	0	1	1	1	1	1	1	4	1	1	1	1	1	1	1	1	1	1	1	4	4	4	4	2	1	4	4	0
0.094	(-)	0.4	(-)	0.02	(-)	0.06	(-)	0.5	(-)	N	2	2	1	0	1	1	2	1	1	1	1	1	1	2	4	1	1	1	1	1	1	1	4	4	1	1	1	1	4	4	1	1	1	1	4	4	1	1	1
0.095	(-)	0.472	(-)	0.02	(-)	0.04	(-)	0	(-)	N	3	0	1	0	1	2	1	2	1	0		1	1	1	1	1	1	1	1	1	1	1	4	4	1	2	1	2	4	4	1	4	2	1	4	4	0
0.092	(-)	0.4	(-)	0.01	(-)	0.06	(-)	0	(-)	X	4	0	1	0	1	1	2	1	1	1	1	1	2	2	2	1	1	1	1	1	1	1	4	1	1	2	1	1	4	1	1	1	4	1	4	4	0
0.093	(-)	0.4	(-)	0.01	(-)	0.04	(-)	58.6	(+)	N	2	3	1	0	1	5	4	1	0	0	1	1	1	1	4	1	1	1	1	1	1	1	4	4	1	1	1	1	4	4	1	4	1	1	1	1	1	1	1
100	(+)	189	(+)	4.71	(+)	1.62	(+)	1866.6	(+)	N	3	4	1	0	1	1	4	1	1	4	1	1	2	4	4	1	1	1	1	1	1	1	4	4	1	1	1	1	4	4	1	4	4	1	4	4	1	1	1
0.096	(-)	0.4	(-)	0.03	(-)	0.03	(-)	0	(-)	N	3	4	1	0	1	1	4	1	1	4	1	1	2	4	4	1	1	2	1	1	1	1	4	4	1	1	1	1	4	4	1	4	4	1	4	1	1	1	1
0.091	(-)	0.4	(-)	0.03	(-)	0.47	(-)	0	(-)	N	3	4	0	0	1	1	1	1	1	1	1	1	1	1	1	1	1	1	1	1	1	1	4	4	1	1	1	2	4	4	4	4	2	1	4	4	1	1	1
0.091	(-)	0.4	(-)	0.02	(-)	0.08	(-)	0	(-)	D	3	4	0	0	1	1	1	1	1	1	1	1	1	1	1	1	1	1	1	1	1	1	4	4	1	1	1	1	4	4	1	1	2	1	4	4	1	1	1
0.092	(-)	0.4	(-)	0.02	(-)	0.03	(-)	0	(-)	D	4	0	0	0	1	1	1	1	1	1	1	1	1	1	1	1	1	1	1	1	1	1	1	1	1	1	1	1	4	4	4	4	4	1	4	4	0
0.091	(-)	0.4	(-)	0.01	(-)	0.07	(-)	3.6	(-)	D	3	0	0	0	1	2	4	1	0	0	1	4	1	1	1	2	1	2	1	1	1	1	4	4	1	2	2	3	4	4	4	4	4	2	4	4	0
0.127	(-)	0.4	(-)	0.24	(-)	0.06	(-)	0	(-)	N	1	4	1	0	1	1	1	1	1	3	4	1	2	3	3		1	1	1	1	1	1	4	4	1	1	4	1	4	4	1	4	4	2	4	4	1	1	1
0.094	(-)	0.4	(-)	0.04	(-)	0.16	(-)	1.7	(-)	N	2	2	0	0	4	1	1	1	1	1	4	1	1	2	2	1	1	1	1	1	1	1	4	4	1	1	1	1	4	4	1	1	4	1	4	4	1	1	1
0.099	(-)	0.4	(-)	0.02	(-)	0.06	(-)	0	(-)	N	4	3	1	0	1	1	2	1	3	4	1	2	2	3	3	1	1	2	1	1	1	1	4	4	2	2	1	3	4	4	1	1	3	2	4	1	1	2	2
0.098	(-)	0.4	(-)	0.01	(-)	0.26	(-)	0	(-)	N	3	0	1	0	1	1	1	1	1	1	1	1	1	2	2	1	1	1	1	1	1	1	4	4	1	1	1	1	4	4	1	4	1	1	4	4	0
0.098	(-)	0.4	(-)	0.02	(-)	0.04	(-)	0	(-)	D	3	1	0	0	4	1	2	1	1	4	1	2	1	1	1	1	1	1	1	1	1	1	4	4	1	1	4	2	4	4	1	4	2	3	4	4	1	1	1
0.092	(-)	0.4	(-)	0.02	(-)	0.02	(-)	61.9	(+)	D	4	0	0	0	1	1	1	1	0	0	1	1	1	1	1	1	1	1	1	1	1	1	4	4	1	1	1	1	4	4	4	4	4	0	4	1	0
0.107	(-)	0.4	(-)	0.03	(-)	0.07	(-)	0	(-)	D	3	0	0	0	1	1	1	1	0	0	1	1	1	1	1	1	1	1	1	1	1	1	4	4	1	1	1	1	4	4	4	4	3	0	4	4	0
0.097	(-)	0.4	(-)	0.02	(-)	0.04	(-)	0	(-)	D	3	1	0	0	1	1	1	1	1	2	1	1	1	1	1	1	1	1	1	1	1	1	4	4	1	1	1	1	4	4	1	4	4	3	4	4	0
0.14	(-)	0.4	(-)	0.26	(-)	0.06	(-)	7.2	(-)	D	2	2	1	0	1	1	4	1	4	0	1	0	1	3	3	1	1	2	1	4	4	4	4	4	2	2	1	4	4	4	4	4	4	3	4	1	1	2	2
0.092	(-)	0.4	(-)	0.01	(-)	0.05	(-)	0	(-)	N	2	0	1	0	1	1	1	1	4	1	1	1	2	3	3	1	4	1	1	1	1	1	4	4	1	1	1	1	4	4	1	1	2	1	4	4	0
0.093	(-)	0.4	(-)	0.03	(-)	0.05	(-)	0	(-)	N	1	0	1	0	1	1	1	1	1	1	1	1	1	1	1	1	1	1	1	1	1	1	4	4	1	1	1	1	1	1	1	1	1	1	4	4	0
0.093	(-)	0.4	(-)	0.02	(-)	0.07	(-)	0.1	(-)	N	1	0	1	0	1	1	1	1	0	0	1	1	1	1	1	1	1	1	1	1	1	1	4	4	1	1	1	1	4	4	1	4	2	1	4	4	0
0.095	(-)	0.4	(-)	0.02	(-)	0.07	(-)	1	(-)	N	1	0	1	0	1	1	1	1	0	0	4	0	1	1	1	1	1	1	1	1	1	1	4	4	1	1	1	1	4	4	4	4	4	4	4	1	0
0.094	(-)	0.4	(-)	0.03	(-)	0.05	(-)	0.1	(-)	N	1	0	0	0	1	1	1	1	0	0	1	1	1	1	1	1	1	1	1	1	1	1	4	4	2	1	1	1	4	4	1	4	2	2	4	4	0
0.101	(-)	0.4	(-)	0.06	(-)	0.04	(-)	0	(-)	N	3	3	1	0	1	5	4	1	1	1	1	0	1	1	1	1	4	1	1	1	1	1	1	1	1	1	1	1	4	4	4	4	1	1	4	4	1	1	1
0.37	(-)	0.4	(-)	0.01	(-)	0.03	(-)	0	(-)	N	3	4	1	0	1	1	1	1	1	1	1	1	1	1	1	1	1	1	1	1	1	1	4	4	1	1	1	1	4	4	4	4	4	1	4	1	1	1	1
0.088	(-)	0.4	(-)	0.03	(-)	0.05	(-)	1.4	(-)	N	2	3	1	0	1	1	1	1	3	3	1	1	1	1	1	1	1	1	1	1	1	1	1	1	1	1	1	1	1	1	1	1	1	1	1	4	1	1	1
0.09	(-)	0.4	(-)	0.06	(-)	0.03	(-)	6.9	(-)	D	3	4	0	0	1	1	1	1	1	1	1	1	1	1	1	1	1	1	1	1	1	1	1	4													1	1	1
0.096	(-)	0.4	(-)	0.04	(-)	0.03	(-)	0	(-)	D	1	2	0	0	4	1	3	1	1	4	1	1	1	1	1	1	1	1	1	1	1	1	4	4	2	2	1	1	4	4	4	4	4	1	4	4	1	1	1
0.091	(-)	0.4	(-)	0.29	(-)	0.05	(-)	22.4	(-)	D	1	1	0	0	1	1	1	1	1	1	1	1	1	1	1	1	4	1	1	1	1	1	4	4	1	1	1	1	4	4	1	1	4	1	4	4	0
0.097	(-)	0.4	(-)	0.05	(-)	0.03	(-)	1.8	(-)	D	3	3	0	0	1	1	1	1	1	2	1	2	1	2	2	1	1	1	1	1	1	1	4	4	2	2	1	1	4	4	4	1	3	2	1	4	1	1	1
0.092	(-)	0.4	(-)	0.02	(-)	0.05	(-)	15.4	(-)	D	3	4	0	0	4	1	1	1	1	1	1	2	3	2	1	1	1	1	1	1	1	1	4	4	1	1	1	4	4	4	1	1	1	1	4	4	1	1	1
0.1	(-)	0.4	(-)	0.5	(-)	0.06	(-)	0	(-)	D	3	4	0	0	1	1	1	1	1	4	1	1	1	1	1	1	1	1	1	1	1	1	4	4	1	1	1	1	4	4	4	4	1	1	4	4	0
0.091	(-)	0.4	(-)	0.03	(-)	0.04	(-)	0	(-)	D	1	4	0	0	4	1	2	1	1	3	1	1	1	3	1	1	1	1	1	1	1	1	4	4	2	1	1	2	4	4	4	1	4	1	4	4	1	2	1
0.091	(-)	0.4	(-)	0.01	(-)	0.03	(-)	1.3	(-)	D	1	4	0	0	4	2	4	1	1	4	1	2	1	4	1	1	4	2		4	4	4	4	4	3	1	1	1	4	4	1	1	4	4	4	1	1	1	1
36.1	(+)	55.39	(+)	0.95	(-)	1.35	(+)	198.4	(+)	D	1	4	0	0	4	1	3	1	1	4	1	1	2	2	1	1	1	1	1	1	1	1	4	4	1	1	1	1	4	1	1	1	2	1	4	4	1	1	1
0.095	(-)	0.4	(-)	0.02	(-)	0.08	(-)	0	(-)	D	1	1	0	0	1	5	4	1	1	2	1	2	1	2	1	1	1	1	1	1	1	1	4	4	2	1	1	1	4	4	4	4	2	1	4	4	1	1	1
0.093	(-)	0.4	(-)	0.06	(-)	0.04	(-)	0	(-)	N	4	3	1	0	1	1	1	1	1	1	1	1	1	1	1	1	4	1	1	1	1	1	4	4	1	1	4	1	1	1	1	4	4	1	4	1	1	1	1
0.218	(-)	0.4	(-)	0.03	(-)	0.38	(-)	0	(-)	N	3	2	0	0	1	1	1	1	1	4	1	1	1	1	1	2	4	1	1	1	1	1	4	4	1	1	1	1	4	4	4	4	2	1	4	4	1	1	1
0.094	(-)	0.4	(-)	0.02	(-)	0.07	(-)	0	(-)	N	4	4	1	0	1	1	2	2	1	1	1	2	2	2	2	1	1	2	1	1	1	1	4	4	2	2	1	2	4	4	4	4	2	2	4	1	1	2	1
0.094	(-)	0.4	(-)	0.03	(-)	0.07	(-)	1.1	(-)	N	2	4	1	0	1	1	1	1	1	4	1	1	2	2	1	1	4	1	1	1	1	1	4	4	1	1	1	1	4	4	4	4	4	1	4	4	1	1	1
0.092	(-)	0.4	(-)	0.02	(-)	1.35	(+)	0	(-)	N	3	2	1	0	1	1	1	1	1	1	1	1	1	1	1	1	1	1	1	1	1	1	4	4	1	1	1	1	4	4	1	4	1	1	4	4	1	1	1
0.089	(-)	0.4	(-)	0.02	(-)	0.07	(-)	0	(-)	D	4	4	0	0	4	1	1	1	1	1	1	1	1	1	1	1	1	1	1	1	1	1	1	1	1	1	1	1	1	1	1	1	1	1	1	4	1	1	1
0.088	(-)	0.4	(-)	0.02	(-)	0.32	(-)	7.8	(-)	D	2	2	0	0	1	1	4	1	2	1	1	1	1	4	1	1	4	1	1	1	1	4	4	4	2	1	1	1	4	1	1	4	1	0	4	1	0
0.088	(-)	0.4	(-)	0.02	(-)	0.05	(-)	0	(-)	D	2	2	1	0	4	5	3	1	1	2	4	3	2	3	3	1	4	2	1	1	1	1	4	4	2	1	4	4	4	1	1	4	4	2	4	4	0
0.093	(-)	0.4	(-)	0.04	(-)	0.07	(-)	0	(-)	D	1	4	0	0	1	1	4	1	2	4	1	2	1	2	1	1	1	1	1	4	1	1	4	4	1	1	4	3	1	1	1	1	1	1	4	4	0
0.099	(-)	0.4	(-)	0.11	(-)	0.05	(-)	22.7	(-)	D	2	1	0	0	1	1	1	1	1	1	1	1	1	1	1	1	1	1	1	1	1	1	4	4	1	1	1	1	4	1	1	4	3	1	4	4	1	1	1
0.09	(-)	0.4	(-)	0.01	(-)	0.49	(-)	0.5	(-)	D	3	1	0	0	1	1	1	1	1	3	1	1	2	2	1	1	1	1	1	1	1	1	4	4	1	1	1	2	4	4	1	4	4	3	4	4	0
0.087	(-)	0.4	(-)	0.02	(-)	0.06	(-)	0	(-)	D	4	1	0	0	4	1	1	1	1	1	1	0	1	1	1	1	1	1	1	1	1	1	1	1	1	1	1	1	1	1	1	1	4	1	4	4	0
0.089	(-)	0.4	(-)	0.02	(-)	0.05	(-)	0	(-)	N	3	4	1	0	1	1	3	1	1	2	4	1	2	1	1	1	4		1	1	1	4	4	4	2	1	1	2	4	4	1	1	3	2	4	4	1	1	1
0.085	(-)	0.4	(-)	0.05	(-)	0.09	(-)	0	(-)	N	3	4	1	0	1	1	4	1	1	4	1	1	1	1	1	1	1	1	1	1	1	1	4	4	1	1	1	1	4	1	1	1	1	1	4	4	1	1	1
0.096	(-)	0.4	(-)	0.02	(-)	0.04	(-)	0	(-)	N	3	4	1	0	1	1	1	1	1	1	1	1	2	2	2	1	1	1	1	1	1	1	4	1	1	1	1	1	4	4	1	1	1	1	4	4	1	1	1
0.425	(-)	0.4	(-)	0.02	(-)	0.06	(-)	7.1	(-)	N	3	3	1	0	1	1	1	1	1	4	1	1	1	1	1	1	4	1	1	1	1	1	4	4	1	1	1	1	4	1	1	4	1	1	4	1	1	1	1
0.091	(-)	0.4	(-)	0.04	(-)	0.02	(-)	0	(-)	N	4	4	0	0	1	1	2	1	1	4	4	1	1	1	1	1	1	1	1	1	1	4	4	4	2	1	1	1	4	4	1	4	2	1	4	4	1	2	1
0.091	(-)	0.4	(-)	0.02	(-)	0.04	(-)	0	(-)	N	2	4		0	1	1	4	1	1	4	4	1	1	2	2	1	1	1	1	1	1	1	4	4	4	1	1	1	4	4	4	4	1	1	4	1	1	4	1
0.089	(-)	0.4	(-)	0.02	(-)	0.03	(-)	0	(-)	N	2	3	1	0	1	1	1	1	1	4	1	2	1	1	1	1	1	1	1	1	1	1	4	4	3	1	1	1	4	4	1	4	4	3	4	4	1	1	1
0.089	(-)	0.4	(-)	0.03	(-)	0.14	(-)	0	(-)	N	3	4	1	0	1	1	2	1	1	1		1	2	2	2	1	1	1	1	1	1	1	4	4	2	1	1	2	4	4	1	1	3	1	4	1	1	2	1
0.092	(-)	0.4	(-)	0.03	(-)	0.06	(-)	1.6	(-)	N	3	4	1	0	1	1	1	1	1	4	1	1	1	1	1	1	1	1	1	1	1	1	1	1	1	1	1	1	4	4	4	1	4	1	4	4	1	1	1
0.092	(-)	0.4	(-)	0.01	(-)	0.05	(-)	0	(-)	N	4	4	1	0	1	1		1	1	4	4	1	2	2	2	1	1	1	1	1	1	1	1	1	1	1	1	1	4			1	4	0	4	4	1	1	1
0.094	(-)	0.4	(-)	0.02	(-)	0.05	(-)	0	(-)	N	4	4	1	0	1	1	2	1	1	4	1	1	2	2	2	1	1	1	1	1	1	1	4	4	1	1	1	2	4	4	1	1	2	2	1	1	1	1	1
0.096	(-)	0.4	(-)	0.02	(-)	0.04	(-)	0	(-)	N	4	3	0	0	1	2	2	1	1	1	1	1	1	2	2	1	1	1	1	1	1	1	4	4	1	1	1	1	4	1	1	1	4	2	1	4	1	1	1
0.089	(-)	0.4	(-)	0.02	(-)	0.06	(-)	0	(-)	N	3	4	1	0	1	1	2	1	1	1	1	2	1	1	1	1	1	1	1	1	1	1	4	4	1	1	1	1	1	4	1	1	2	1	4	4	1	1	1
0.092	(-)	0.4	(-)	0.27	(-)	0.06	(-)	0	(-)	N	2	4	1	0	1	1	3	1	1	1	1	1	1	2	2	2	4	2	1	1	4	1	4	4	1	1	1	2	4	4	1	1	2	4	4	1	1	1	1
0.09	(-)	0.4	(-)	0.57	(-)	0.05	(-)	0	(-)	N	3	4	1	0	1	1	2	1	2	1	1	2	1	1	1	1	4	1	1	1	1	1	4	4	1	1	1	1	4	4	4	1	1	1	4	4	1	1	1
0.109	(-)	0.4	(-)	0.14	(-)	0.08	(-)	0	(-)	N	3	4	1	0	1	1	4	1	1	4	1	1	4	1	1	1	4	1	1	1	1	1	4	4	1	1	1	2	4	4	1	1	1	1	4	1	1	1	1
0.09	(-)	0.4	(-)	0.05	(-)	0.05	(-)	0	(-)	N	3	4	1	0	1	1	1	1	1	1	1	1	1	1	1	1	1	1	1	1	1	1	4	4	1	1	1	1	4	1	1	4	1	1	4	4	1	1	1
0.092	(-)	0.4	(-)	0.02	(-)	0.05	(-)	4.2	(-)	N	3	4	1	0	1	1	3	1	1	3	1	1	2	2	2	1	1	1	1	1	1	1	4	4	1	1	1	1	4	4	4	1	2	1	4	1	1	1	1
0.089	(-)	0.4	(-)	0.13	(-)	0.08	(-)	0	(-)	N	1	4	1	0	1	1	1	1	1	1	1	1	1	2	1	1	1	1	1	1	1	1	4	4	1	1	1	1	4	4	4	1	4	2	4	1	1	1	1
0.097	(-)	0.4	(-)	0.03	(-)	0.09	(-)	2.8	(-)	N	4	4	1	0	1	1	2	1	1	1	1	1	3	3	3	1	1	2	1	1	1	1	4	4	2	1	1	1	4	1	1	1	3	1	4	1	1	1	1
0.097	(-)	0.4	(-)	0.05	(-)	0.12	(-)	0.6	(-)	N	3	4	1	0	1	1	1	1	1	2	5	2	1	1	1	1	1	1	1	1	1	1	4	4	1	1	1	2	4	1	1	1	2	1	4	4	1	1	1
0.091	(-)	0.4	(-)	0.04	(-)	0.16	(-)	14.9	(-)	N	3	4	1	0	1	1	2	1	1	4	4	1	1	4	4	4	4	1	1	1	1	1	4	1	2	2	1	3	1	4	4	1	1	1	4	1	1	2	1
0.097	(-)	0.4	(-)	0.02	(-)	0.06	(-)	0	(-)	N	2	4	1	0	1	1	1	1	1	2	1	1	1	2	1	1	1	1	1	1	1	1	4	4	1	1	1	1	4	4	1	1	1	0	4	1	1	1	1
0.095	(-)	0.4	(-)	0.02	(-)	0.06	(-)	0	(-)	N	1	4	1	0	1	1	1	1	1	1	1	1	1	2	1	1	1	1	1	1	1	1	4	4	1	1	1	1	4	4	1	4	2	1	4	4	1	1	1
0.091	(-)	0.4	(-)	0.02	(-)	0.03	(-)	10.6	(-)	N	3	0	1	0	1	1	1	2	1	2	1	1	1	1	1	1	1	1	1	4	4	4	1	1	2	2	1	1	1	4	1	1	1	1	4	1	0
0.09	(-)	0.4	(-)	0.03	(-)	0.12	(-)	37.8	(-)	N	2	0	1	0	1	1	2	1	1	1	1	0	1	3	1	1	4	1	1	1	1	1	4	1	1	1	1	2	4	1	4	1	2	1	4	1	0
0.088	(-)	0.4	(-)	0.03	(-)	0.08	(-)	1.1	(-)	N	2	4	1	0	1	1	2	1	1	4	1	1	1	2	2	1	4	1	1	1	1	1	4	4	1	1	1	1	4	4	1	1	1	1	4	1	0
0.101	(-)	0.4	(-)	0.05	(-)	0.03	(-)	0	(-)	N	4	4	1	0	1	1	2	1	1	1	1	1	1	2	1	1	1	1	1	1	1	1	4	4	1	1	1	1	4	4	1	1	4	1	4	4	1	1	1
0.093	(-)	0.4	(-)	0.03	(-)	0.13	(-)	0	(-)	N	2	4	1	0	1	1	1	1	1	2	1	1	1	2	2	1	1	1	1	1	1	1	4	4	1	1	1	1	4	4	4	4	1	1	4	4	1	2	1
0.092	(-)	0.4	(-)	0.3	(-)	0.11	(-)	3.6	(-)	N	2	4	1	0	1	1	4	1	1	2	1	1	2	2	2	1	1	1	1	1	1	1	4	4	1	1	1	1	4	4	4	4	1	1	4	4	1	1	1
0.093	(-)	0.4	(-)	0.1	(-)	0.08	(-)	5.9	(-)	N	2	4	1	0	1	1	1	1	1		1	1	2	1	2	1	1	1	1	1	1	1	4	4	1	1	1	1	4	4	4	1	3	1	4	1	1	1	1
0.099	(-)	0.4	(-)	0.03	(-)	0.04	(-)	0	(-)	N	2	4	1	0	1	1	2	1	1	4	4	2	1	3	1	1	4	1	1	1	1	1	4	4	1	1	1	1	4	4	1	1	4	1	4	4	0
0.093	(-)	0.4	(-)	0.02	(-)	0.04	(-)	0	(-)	N	3	0	1	0	1	2	2	2	1	2	4	1	1	2	1	2	4	1	1	1	1	4	4	4	1	1	1	1	4	4	4	1	2	1	4	4	0
0.095	(-)	0.4	(-)	0.06	(-)	0.04	(-)	0	(-)	N	3	1	1	0	1	1	1	1	1	2	1	0	2	2	2	1	1	1	1	1	1	1	4	1													1	2	1
0.09	(-)	0.4	(-)	0.03	(-)	0.05	(-)	0	(-)	D	1	4	0	0	4	1	4	1	1	1	1	1	4	1	1	1	1	1	1	1	1	4	4	4	2	3	4	2	4	4	4	4	1	3	4	4	1	2	2
0.088	(-)	0.4	(-)	0.03	(-)	0.11	(-)	2.9	(-)	D	1	4	1	0	4	1	4	1	1	1	1	2	4	4	4	4	4	2	4	4	4	4	4	4	2	1	1	4	4	4	4	1	4	1	4	1	1	2	1
0.091	(-)	0.4	(-)	0.01	(-)	0.03	(-)	0	(-)	D	1	4	1	0	1	1	1	1	1	1	1	1	1	1	1	1	1	1	1	1	1	1	1	1	1	1	1	1	4	4	4	1	1	0	4	4	1	1	1
0.091	(-)	0.4	(-)	0.04	(-)	0.08	(-)	0	(-)	D	1	4	0	0	1	1	1	1	1	1	1	1	1	2	2	3	4	1	1	1	1	1	4	4	1	1	1	1	4	4	4	4	1	1	4	4	1	3	2
0.092	(-)	0.4	(-)	0.07	(-)	0.08	(-)	0	(-)	N	1	3	1	0	1	1	4	1	1	1	1	1	1	4	4	1	4	1	1	4	4	1	4	4	1	1	4	1	4	4	4	4	1	0	4	4	1	1	1
0.09	(-)	0.4	(-)	0.02	(-)	0.08	(-)	0	(-)	N	1	4	1	0	1	1	2	1	1	2	1	2	2	2	4	2	1	2	1	1	1	1	1	1													1	2	2
0.096	(-)	0.4	(-)	0.02	(-)	0.07	(-)	9.4	(-)	N	3	2	1	0	1	1	1	1	1	1	1	0	1	1	1	1	1	1	1	1	1	1	4	4	1	1	1	1	4	4	4	4	1	0	4	1	1	1	1
0.095	(-)	0.4	(-)	0.05	(-)	0.04	(-)	0	(-)	N	2	4	1	0	1	1	1	1	1	4	1	2	2	1	1	1	1	1	1	1	1	1	4	4	1	1	1	1	4	4	4	4	1	0	4	4	1	1	1
0.092	(-)	0.4	(-)	0.01	(-)	0.15	(-)	0	(-)	N	2	4	1	0	1	1	2	1	1	1	1	2	2	2	3	1	1	1	1	1	1	1	4	4	2	1	1	2	4	4	4	4	3	1	4	4	1	2	1
0.092	(-)	0.4	(-)	0.02	(-)	0.03	(-)	0	(-)	N	4	1	1	0	1	1	2	1	1	2	1	1	1	1	1	1	1	1	1	1	1	1	4	4	1	1	1	1	4	4	1	1	2	0	4	4	1	1	1
0.099	(-)	0.4	(-)	0.01	(-)	0.05	(-)	0	(-)	N	3		1	0	1	1	2	1	1	2	1	0	2	3	3	1	1	2	1	4	1	1	4	1	1	1	1	1	4	4	4	4	1	0	4	4	1	1	1
0.091	(-)	0.4	(-)	0.02	(-)	0.1	(-)	0	(-)	N	3	4	1	0	1	1	3	1	1	1	1	2	1	4	4	3	1	1	1	1	1	1	4	4	1	1	4	1	4	4	4	4	1	1	4	4	1	1	1
0.094	(-)	0.4	(-)	0.02	(-)	0.05	(-)	0	(-)	N	2	4	1	0	1	1	3	2	1	4	1	2	2	3	3	3	4	1	1	1	1	1	4	4	2	2	1	2	4	1	1	4	2	0	4	4	1	1	1
0.09	(-)	0.4	(-)	0.04	(-)	0.08	(-)	0	(-)	N	1	4	1	0	1	1	4	1	1	1	1	1	1	1	1	4	4	1	1	1	4	1	4	4	1	1	1	1	4	4	4	1	1	0	4	4	1	1	1
0.088	(-)	0.4	(-)	0.27	(-)	0.04	(-)	0	(-)	N	2	4	1	0	1	1	3	1	1	1		0	3	3	4	3	4	2	1	1	1	1	4	4	2	2	1	1	4	4	4	1	3	2	4	1	1	2	2
0.094	(-)	0.4	(-)	0.02	(-)	0.04	(-)	0	(-)	N	4	1	0	0	1	1	1	1	4	4	4	1	1	1	1	1	1	1	1	1	1	1	4	4	1	1	1	4	4	4	1	4	1	1	4	4	1	1	1
0.092	(-)	0.4	(-)	0.02	(-)	0.04	(-)	0	(-)	N	3	1	1	0	1	1	2	1	1	1	1	1	4	1	1	1	1	1	1	1	1	1	4	4	2	1	1										0
0.091	(-)	0.4	(-)	0.02	(-)	0.03	(-)	0	(-)	N	2	4	1	0	1	1	3	1	1	1	4	0	1	3	3	3	1	1	1	1	4	1	4	4	1	1	1	1	4	4	4	4	1	1	4	1	1	1	1
0.09	(-)	0.4	(-)	0.02	(-)	0.05	(-)	0	(-)	X	1	3	1	0	1	1	1	1	1	1	1	2	1	1	1	1	1	1	1	1	1	1	4	4	2	1	1	1	4	4	4	4	1	0	4	1	1	1	1
0.09	(-)	0.4	(-)	0.01	(-)	0.04	(-)	2.3	(-)	X	3	4	1	0	1	1	2	2	1	4	1	2	3	3	3	1	1	1	1	1	1	1	4	1													1	1	1
0.093	(-)	0.4	(-)	0.02	(-)	0.04	(-)	0	(-)	X	1	1	0	0	1	1	2	1	2	1	1	1	1	2	2	1	1	1	4	1	1	1	4	4	2	1	1	1	4	4	1	4	1	1	4	4	0
0.094	(-)	0.4	(-)	0.11	(-)	0.04	(-)	0	(-)	O	3		0	0	1	1	1	1	0	0	1	0	1	1	1	1	1	1	1	1	1	1	4	4	1	1	1	4	1	1	1	4	1	0	4	4	0
0.087	(-)	0.4	(-)	0.07	(-)	0.04	(-)	0	(-)	O	1	1	0	0	4	1	1	1	0	0	1	0	1	1	1	1	4	1	1	1	1	1	4	4	1	1	1	1	4	4	1	4	3	1	4	4	0
0.09	(-)	0.4	(-)	0.02	(-)	0.05	(-)	2.5	(-)	O	1	0	0	0	1	1	1	1	0	0	1	1	1	1	1	1	4	1	1	1	1	1	4	4	1	1	1	1	4	4	1	4	1	1	4	4	0
0.092	(-)	0.4	(-)	0.01	(-)	0.03	(-)	0	(-)	O	1	0	0	0	4	1	1	1	0	0	4	0	1	1	1	1	1	1	1	1	1		4	4	1	1	1	4	4	4	4	4	4	0	4	1	0
0.09	(-)	0.4	(-)	0.02	(-)	0.05	(-)	0	(-)	N	4	2	0	0	1	1	1	1	0	2	1	1	2	2	1	1	1	1	1	1	1	1	4	4	1	1	1	1	4	4	4	4	1	1	1	4	1	1	1
0.085	(-)	0.4	(-)	0.03	(-)	0.04	(-)	0	(-)	N	4	0	0	0	1	1	4	1	1	1	1	1	1	1	1	1	1	1	1	1	1	1	4	4	1	1	1	4	4	4	1	4	4	1	4	4	0
0.089	(-)	0.4	(-)	0.02	(-)	0.08	(-)	0	(-)	N	3	2	1	0	1	1	1	1	1	1	4	1	1	1	1	1	1	1	1	1	1	1	4	4	1	1	1	1	4	4	4	4	4	1	4	4	1	1	1
0.091	(-)	0.4	(-)	0.48	(-)	0.08	(-)	0.1	(-)	N	3	2	1	0	1	1	1	1	1	1	1	1	1	1	1	1	4	1	1	1	1	1	4	4	1	1	1	1	4	4	1	4	1	1	4	4	1	1	1
0.092	(-)	0.4	(-)	0.01	(-)	0.03	(-)	0	(-)	N	4	0	0	0	1	1	1	1	1	1	1	1	2	2	2	1	1	1	1	1	1	1	4	4	1	1	1	1	4	4	1	4	2	1	4	4	0
0.089	(-)	0.4	(-)	0.02	(-)	0.06	(-)	0	(-)	N	2	0	1	0	1	1	1	1	1	1	1	1	1	1	1	1	1	1	1	1	1	1	1	1	1	1	1	1	1	1	1	1	2	1	4	4	0
0.093	(-)	0.4	(-)	0.03	(-)	0.12	(-)	0	(-)	N	4	0	0	0	1	1	1	1	0	0	1	1	1	2	2	1	1	1	1	1	1	1	4	4	1	1	1	1	4	4	1	4	4	1	4	4	0
0.093	(-)	0.4	(-)	0.06	(-)	0.05	(-)	3.6	(-)	N	3	0	0	0	1	1	2	1	0	0	4	1	2	1	1	1	1	1	1	1	1	1	4	4	2	1	1	2	4	4	1		2	1	4	4	0
0.094	(-)	0.4	(-)	0.08	(-)	0.11	(-)	55.3	(+)	N	2	0	1	0	1	1	4	1	0	0	4	2	3	3	2	1	1	1	1	1	1	1	4	4	2	2	1	4	4	4	1	4	4	2	4	4	0
0.096	(-)	0.4	(-)	0.01	(-)	0.07	(-)	0	(-)	N	3	0	0	0	1	1	4	1	2	4	4	1	1	1	1	1	4	1	1	1	1	4	4	4	1	1	1	1	4	4	1	4	4	1	4	4	0
0.094	(-)	0.4	(-)	0.02	(-)	0.03	(-)	0	(-)	N	3	0	0	0	1	1	4	1	2	4	4	1	1	1	1	1	4	1	1	1	1	4	4	4	1	1	1	1	4	4	1	4	4	1	4	4	0
0.09	(-)	0.4	(-)	0.02	(-)	0.04	(-)	0.3	(-)	N	3	1	0	0	1	5	4	1	1	4	4	1	2	2	2	1	1	1	1	1	1	1	4	4	1	1	1	1	4	4	1	4	2	1	4	4	0
0.098	(-)	0.4	(-)	0.03	(-)	0.83	(-)	0	(-)	N	3	0	0	0	1	1	4	1	0	0	4	1	1	1	1	1	4	1	1	1	1	4	4	4	1	1	1	1	4	4	1	4	4	1	4	4	0
0.089	(-)	0.4	(-)	0.03	(-)	0.07	(-)	0	(-)	N	2	0	0	0	1	1	1	1	1	4	4	1	4	1	1	1	4	1	1	1	1	1	4	4	1	1	1	1	4	4	1	4	4	1	4	4	0
0.093	(-)	0.4	(-)	0.03	(-)	0.04	(-)	0	(-)	N	2	0		0	1	1	1	1	3	2	1	1	3	2	2	1	4	1	1	1	1	1	4	1	1	1	1	1	4	4	1	1	4	2	4	1	0
0.104	(-)	0.4	(-)	0.03	(-)	0.03	(-)	0	(-)	N	3	0	1	0	1	1	3	2	0	0	4	1	3	1	2	1	1	1	1	1	1	1	4	4	2	1	4	2	4	1	1	4	2	1	4	4	0
0.11	(-)	0.4	(-)	0.01	(-)	0.08	(-)	0	(-)	N	1	2	0	0	1	1	2	2	2	3	4	2	4	2	2	1	4	2	1	1	1	1	4	4	2	2	1	2	4	4	1	1	4	1	4	1	1	2	2
0.092	(-)	0.4	(-)	0.03	(-)	0.06	(-)	0	(-)	N	3	0	0	0	1	1	4	1	4	4	4	1	1	1	1	1	4	1	1	1	1	1	4	4	1	1	4	1	4	4	1	4	4	1	4	4	0
0.095	(-)	0.4	(-)	0.04	(-)	0.41	(-)	0	(-)	N	2	1	1	0	1	1	1	1	0	2	1	1	1	1	1	1	4	1	1	1	1	1	4	4	1	1	1	1	4	4	1	1	2	1	4	4	0
0.095	(-)	0.4	(-)	0.02	(-)	0.38	(-)	0	(-)	N	2	3	1	0	4	1	2	1	1	4	4	2	1	2	1	3	1	1	1	1	1	1	1	1	1	1	4	1	4	4	1	1	2	1	4	4	1	1	1
0.092	(-)	0.4	(-)	0.05	(-)	0.05	(-)	2.4	(-)	N	2	1	0	0	1	1	1	1	1	2	1	1	3	2	2	4	1	1	1	1	1	1	4	4	1	1	1	1	4	4	1	1	4	1	4	4	1	1	1
0.09	(-)	0.4	(-)	0.05	(-)	0.03	(-)	0	(-)	N	4	2	1	0	1	1	4	1	1	4	1	1	3	1	1	1	1	1	1	1	1	1	4	4	1	1	1	1	4	4	4	4	3	1	4	4	0
0.09	(-)	0.4	(-)	0.01	(-)	0.06	(-)	0	(-)	N	3	0	1	0	1	1	4	2	0	0	4	2	2	2	2	1	4	2	4	1	1	4	4	4	2	2	1	3	4	4	1	4	4	4	4	4	0
0.149	(-)	0.4	(-)	0.02	(-)	0.04	(-)	0	(-)	N	2	0	1	0	1	1	3	2	4	0	4	1	1	1	1	1	1	1	1	1	1	1	4	4	1	1	1	2	4	4	1	4	2	1	4	4	0
0.094	(-)	0.4	(-)	0.01	(-)	0.03	(-)	0	(-)	N	3	0	1	0	1	1	3	2	0	0	4	1	3	2	2	1	1	1	1	1	1	1	4	4	2	2	1	2	4	4	4	4	1	1	4	4	0
0.095	(-)	0.4	(-)	0.02	(-)	0.07	(-)	0	(-)	N	3	3	1	0	1	1	4	1	1	1	4	1	1	4	4	1	4	1	1	1	1	1	4	4	1	1	1	1	4	4	1	1	4	4	4	1	1
0.101	(-)	0.4	(-)	0.03	(-)	0.03	(-)	0	(-)	N	3	0	0	0	1	1	1	1	1	1	1	1	3	2	2	1	1	1	1	1	1	1	1	1	1	1	1	1	4	4	1	1	4	1	4	4	0
0.1	(-)	0.4	(-)	0.06	(-)	0.05	(-)	0	(-)	N	3	1	0	0	1	1	4	1	1	4	4	1	1	1	1	1	1	1	1	1	1	1	4	4	2	1	1	4	4	4	1	4	4	1	4	4	0
0.12	(-)	0.4	(-)	0.09	(-)	0.09	(-)	0	(-)	N	3	0	1	0	1	1	3	1	3	4	1	2	3	2	2	1	1	2	1	1	1	1	4	4	1	1	1	1	4	4	1	1	3	1	4	4	0
0.092	(-)	0.4	(-)	0.02	(-)	0.06	(-)	0	(-)	N	2	0	0	0	1	1	2	1	0	0	4	1	2	1	1	1	1	1	1	1	1	1	4	4	1	1	4	1	1	4	1		4	1	4	1	0
0.097	(-)	0.4	(-)	0.02	(-)	0.06	(-)	0	(-)	N	2	1	1	0	1	1	1	1	4	0	1	1	3	3		1	1	4	4	1	1	1	1	1	1	1	1	1	4	4	1	4	4	4	4	4	0
0.092	(-)	0.4	(-)	0.02	(-)	0.05	(-)	0	(-)	N	4	1	0	0	1	1	4	1	4	0	4	0	1	2	1	1	1	1	1	1	1	1	4	4	2	1	1	3	4	4	1	4	2	1	4	4	0
0.094	(-)	0.4	(-)	0.02	(-)	0.03	(-)	0	(-)	N	3	0	0	0	1	1	4	1	1	1	4	1	2	2	1	1	1	1	1	1	1	1	4	4	1	1	1	1	4	4	1	4	2	2	4	4	0
0.09	(-)	0.4	(-)	0.04	(-)	0.07	(-)	0	(-)	N	4	4	1	0	1	1	1	1	1	1	1	1	1	1	1	1	1	1	1	1	1	1	4	4	1	1	1	2	4	4	4	4	1	0	4	4	1	1	1
0.088	(-)	0.4	(-)	0.04	(-)	0.13	(-)	0	(-)	N	4	4	1	0	1	1	2	1	1	2	1	1	1	3	1	1	1	1	1	1	1	1	1	4	1	1	1	1	4	4	4	4	3	1	4	1	1	1	1
0.095	(-)	0.4	(-)	0.06	(-)	1.46	(+)	0	(-)	N	4	4	1	0	1	1	2	1	1	4	1	1	1	1	1	1	1	1	1	1	1	1	4	4													1	1	1
0.091	(-)	0.4	(-)	0.01	(-)	0.06	(-)	0	(-)	N	4	1	0	0	1	2	2	1	1	4	1	1	1	1	1	1	1	2	1	1	1	1	4	4	2	1	1	2	4	4	1	4	2	1	4	4	0
0.564	(-)	0.4	(-)	0.05	(-)	0.02	(-)	5.9	(-)	O	1	0	0	0	1	1	2	1	0	0	1	0	1	1	1	1	1	1	1	1	1	1	4	4	4	1	4	4	4	4	4	4	4	0	4	4	0
0.105	(-)	0.4	(-)	0.02	(-)	0.08	(-)	0	(-)	O	1	0	0	0	1	1	1	1	0	0	4	0	1	2	1	1	1	1	1	1	4	1	4	4	2	2	1	3	4	4	4	4	3	1	4	4	0
0.091	(-)	0.4	(-)	0.02	(-)	0.04	(-)	0	(-)	O	1	0	0	0	4	1	1	1	0	1	1	0	1	1	1	1	1	1	1	1	1	1	4	4	1	1	1	1	4	4	4	4	4	4	4	4	0
0.092	(-)	0.4	(-)	0.02	(-)	0.05	(-)	0	(-)	O	1	1	0	0	1	1	1	1	0	0	4	0	1	2	1	1	1	1	1	1	1	1	4	4	4	4	4	4	4	4	4	4	2	4	4	4	0
0.093	(-)	0.4	(-)	0.02	(-)	0.19	(-)	2	(-)	O	1	0	0	0	4	1	1	1	0	0	4	0	1	4	4	4	4	4	4	4	4	4	4	4	4	4	4	4	4	4	4	4	4	4	4	1	0
0.095	(-)	0.4	(-)	0.03	(-)	0.05	(-)	0	(-)	D	2	0	0	0	1	1	1	1	1	1	1	1	2	2	2	1	1	2	1	1	1	1	4	4	1	1	1	1	4	1	1	4	1	2	4	4	0
0.093	(-)	0.4	(-)	0.03	(-)	0.02	(-)	0	(-)	D	3	2	1	0	1	1	1	1	1	4	1	1	2	2	2	1	1	1	1	1	1	1	4	4	1	1	1	1	4	1	1	4	1	1	4	4	1	1	1
0.093	(-)	0.4	(-)	0.03	(-)	0.06	(-)	0	(-)	D	1	1	0	0	1	1	1	2	1	3	4	1	3	4	1	1	1	1	1	1	1	1	4	4	1	1	1	1	4	1	1	1	1	2	4	4	1	2	1
0.09	(-)	0.4	(-)	0.03	(-)	0.05	(-)	0	(-)	D	3	1	1	0	1	1	4	1	1	1	1	1	4	2	1	1	1	1	1	1	1	1	4	4	1	1	1	1	4	1	1	4	1	1	4	4	1	1	1
0.091	(-)	0.4	(-)	0.02	(-)	0.03	(-)	0	(-)	D	2	1	1	0	1	1	1	1	1	1	4	1	2	2	1	1	1	1	1	1	1	1	4	4	1	1	1	1	4	1	1	4	1	1	4	4	1	1	1
0.096	(-)	0.4	(-)	0.02	(-)	0.04	(-)	0	(-)	D	2	1	1	0	1	1	4	1	1	1	1	1	4	4	4	1	1	1	1	1	1	1	1	1	1	1	1	1	4	1	1	4	1	1	4	4	1	1	1
0.091	(-)	0.4	(-)	0.4	(-)	0.05	(-)	0	(-)	D	2	0	1	0	1	1	2	1	4	2	1	1	4	4	3	1	1	2	1	1	1	1	4	4	2	2	1	2	4	1	1	1	1	2	4	4	0
0.094	(-)	0.4	(-)	0.02	(-)	0.05	(-)	0	(-)	N	3	1	0	0	1	1	2	2	1	2	1	2	2	2	4	1	1	1	1	1	1	1	4	4	1	1	1	1	4	4	4	4	1	1	4	4	0
0.092	(-)	0.4	(-)	0.04	(-)	0.04	(-)	0	(-)	N	3	1	0	0	1	1	1	1	1	2	4	1	3	1	1	1	1	1	1	1	1	1	4	4	1	1	1	1	4	4	4	4	1	1	4	4	0
0.093	(-)	0.4	(-)	0.07	(-)	0.1	(-)	16.2	(-)	N	1	1	1	0	1	1	1	1	1	1	1	1	4	4	4	1	1	1	1	1	1	1	1	1	1	1	1	1	4	4	1	4	1	1	4	4	0
0.094	(-)	0.4	(-)	0.03	(-)	0.05	(-)	0	(-)	N	1	1	0	0	1	1	1	1	1	1	1	1	2	2	2	1	1	1	1	1	1	1	4	4	1	1	1	1	4	4	4	4	1	1	4	4	0
0.097	(-)	0.4	(-)	0.01	(-)	0.06	(-)	0	(-)	N	1	1	1	0	1	1	1	1	3	4	1	3	3	3	2	1	1	1	1	1	1	1	4	4	2	1	1	2		4	1	4	1	2	4	4	1	1	1
0.096	(-)	0.4	(-)	0.02	(-)	0.08	(-)	2.7	(-)	N	3	1	1	0	1	1	1	1	1	1	1	1	1	1	1	1	1	1	1	1	1	1	4	4	1	1	1	1	4	1	1	1	1	1	4	4	0
0.093	(-)	0.4	(-)	0.04	(-)	0.05	(-)	0	(-)	N	1	3	1	0	1	1	4	1	4	4	1	2	3	4	4	1	4	2	1	1	1	1	4	4	1	1	1	1	4	1	1	4	1	1	4	4	1	1	1
0.097	(-)	0.4	(-)	0.02	(-)	0.06	(-)	2.1	(-)	N	3	4	1	0	1	1	1	1	1	1	1	1	1	1	1	1	1	1	1	1	1	1	4	4	1	1	1	1	4	4	4	4	1	1	4	4	1	1	1
0.091	(-)	0.4	(-)	0.03	(-)	0.06	(-)	3.8	(-)	N	2	2	1	0	1	1	1	1	1	4	4	1	4	4	4	1	1	1	1	1	1	1	4	4	1	1	1	1	4	4	1	4	1	1	4	4	1	1	1
0.09	(-)	0.4	(-)	0.02	(-)	0.43	(-)	0	(-)	N	4	4	1	0	1	1	1	1	1	1	1	1	1	1	1	1	1	1	1	1	1	1	4	4	1	1	1	1	4	4	4	4	1	1	1	4	1	1	1
0.095	(-)	0.4	(-)	0.01	(-)	0.04	(-)	0	(-)	N	2	1	1	0	1	1	4	1	3	4	4	1	4	4	4	1	1	1	1	1	1	1	4	4	2	1	1	1	4	1	1	4	1	1	4	4	1	2	1
0.097	(-)	0.4	(-)	0.02	(-)	0.06	(-)	2	(-)	N	1	1	0	0	1	1	1	1	1	1	4	1	4	4	4	1	1	1	1	1	1	1	4	4	1	1	1	1	4	4	4	4	1	3	4	1	0
0.096	(-)	0.4	(-)	0.01	(-)	0.05	(-)	0	(-)	N	1	0	0	1	1	1	2	1	1	0	1	1	3	3	1	1	1	1	1	1	1	1	4	4	1	1	1	2	4	4	4	4	1	1	4	4	0
0.099	(-)	0.4	(-)	0.01	(-)	0.06	(-)	0	(-)	N	1	0	1	0	1	1	1	1	1	1	1	1	2	2	2	1	1	1	1	1	1	1	1	1	1	1	1	1	4	4	4	4	1	1	4	1	0
0.094	(-)	0.4	(-)	0.01	(-)	0.12	(-)	0.8	(-)	N	1	1	1	0	1	1	4	1	3	4	4	1	4	4	4	1	1	1	1	1	1	1	1	1	2	1	1	1	4	4	4	4	1	3	4	1	0
0.091	(-)	0.4	(-)	0.01	(-)	0.06	(-)	0	(-)	N	1	1	0	0	1	1	2	1	0	0	1	1	3	2	2	1	1	1	1	1	1	1	4	4	1	1	1	4	4	1	1	4	1	1	4	4	0
0.087	(-)	0.4	(-)	0.05	(-)	0.05	(-)	0	(-)	D	2	3	0	0	4	1	4	1	1	2	1	2	1	1	1	1	1	1	1	1	1	1	4	4	2	1	1	1	4	4	4	4	4	3	4	4	1	1	1
0.096	(-)	0.4	(-)	0.02	(-)	0.03	(-)	0	(-)	X	3	1	0	0	1	5	4	1	0	0	1	0	1	1	1	1	4	2	1	4	4	1	4	1	1	1	1	2	4	4	4	4	4	0	4	4	0
0.095	(-)	0.4	(-)	0.15	(-)	0.06	(-)	0.1	(-)	D	2	0	0	0	4	1	1	1	0	0	4	3	1	1	1	1	1	1	1	1	1	1	4	4	1	1	4	4	4	4	4	4	4	0	4	4	0
0.091	(-)	0.4	(-)	0.02	(-)	0.06	(-)	0	(-)	D	2	0	0	0	4	1	3	1	0	0	4	3	1	1	1	1	1	1	1	1	1	1	4	4	1	1	4	4	4	4	4	4	4	1	4	4	0
0.097	(-)	0.4	(-)	0.03	(-)	0.04	(-)	0	(-)	D	4	1	0	0	4	1	2	1	0	0	4	4	3	3	2	1	4	1	4	1	1	4	4	4	1	2	1	4	4	4	1	4	4	1	4	1	1	1	2
0.088	(-)	0.4	(-)	0.03	(-)	0.08	(-)	0	(-)	O	1	1	0	0	4	1	2	2	2	2	4	3	1	1	3	1	1	1	1	1	1	1	4	4	2	2	1	1	4	4	4	4	2	1	4	4	1	2	2
0.089	(-)	0.4	(-)	0.02	(-)	0.05	(-)	0	(-)	O	1	0	0	0	4	1	1	1	0	0	1	0	4	4	4	1	1	1	1	1	1	1	4	4	4	1	4	4	4	4	4	4	4	0	4	1	0
0.094	(-)	0.4	(-)	0.02	(-)	0.19	(-)	0	(-)	O	1	0	0	0	1	1	1	1	0	0	1	0	1	1	1	1	1	2	1	1	1	1	4	4	1	1	1	1	4	4	4	4	4		4	4	0
0.093	(-)	0.4	(-)	0.03	(-)	0.21	(-)	16.4	(-)	O	1	0	0	0	4	1	1	1	0	0	4	0	1	1	1	1	1	1	1	1	1	1	4	4	1	1	1	1	4	4	4	4	1	1	4	4	0
0.09	(-)	0.4	(-)	0.02	(-)	0.03	(-)	0	(-)	O	1	0	0	0	1	1	1	1	0	1	1	0	1	1	1	1	1	1	1	1	1	4	4	4	1	1	1	1	4	4	1	1	1	0	4	4	0
0.095	(-)	0.4	(-)	0.03	(-)	0.08	(-)	0	(-)	O	1	0	0	0	1	1	1	1	0	0	1	1	1	1	1	1	1	1	1	1	1	1	1	1	1	1	1	1	4	4	1	4	1	1	4	4	0
0.098	(-)	0.4	(-)	0.03	(-)	0.3	(-)	0	(-)	X	3	4	0	0	1	1	1	1	1	1	1	1	1	1	1	1	1	1	1	1	1	1	4	4	1	1	1	1	1	1	1	1	1	1	4	4	1	1	1
0.092	(-)	0.4	(-)	0.01	(-)	0.07	(-)	0	(-)	X	2	4	1	0	1	2	2	2	3	3	4	3	3	3	3	1	1	2	1	1	1	1	4	4	2	2	1	2	4	1	4	1	2	1	4	4	1	2	1
0.093	(-)	0.4	(-)	0.02	(-)	0.03	(-)	0	(-)	X	2	4	1	0	1	1	1	2	1	2	4	3	4	3	2	1	4	2	1	1	1	1	4	4	2	2	1	1	1	1	1	1	1	1	4	4	1	2	2
0.102	(-)	0.4	(-)	0.02	(-)	0.05	(-)	0	(-)	N	4	0	0	0	1	1	3	2	0	0	4	1	4	4	3	1	1	2	1	1	1	1	1	4	3	1	1	4	4	4	1	4	1	2		4	0
0.095	(-)	0.4	(-)	0.02	(-)	0.07	(-)	0	(-)	X	1	0	0	0	1	1	1	1	0	0	1	1	2	1	1	1	1	1	1	1	1	1	4	4	1	1	1	2	1	4	4	4	4		4	4	0
0.101	(-)	0.4	(-)	0.04	(-)	0.05	(-)	2	(-)	X	2	0	0	0			1	1	4	0	4	1	4	3	3	1	4	2	1	1	1	1	4	4	2	2	4	3	4	4	4	4	4	1	4	1	0
0.096	(-)	0.4	(-)	0.02	(-)	0.03	(-)	0	(-)	X	3	3		0	1	1	4	1	1	1	1	1	4	1	1	1	1	1	1	1	1	1	4	4	1	1	1	1	4	4	4	4	1	1	4	4	1	1	1
0.093	(-)	0.4	(-)	0.02	(-)	0.05	(-)	0	(-)	X	1	2		0	1	1	1	1	1	1	4	1	2	2	2	1	1	1	1	1	1	1	4	4	2	1	1	1	4	4	1	4	4	3	1	1	1	1	1
0.166	(-)	0.4	(-)	0.04	(-)	0.04	(-)	0	(-)	X	3	0	0	0	1	1		1	0	0	1	1	1	1	1	1	1	1	1	1	1	1	4	4	1	1	1	1	4	4	4	4	4	0	4	1	0
0.092	(-)	0.4	(-)	0.09	(-)	0.03	(-)	0	(-)	X	2	0	1	0	1	1	3	1	0	0	1	0	3	2	1	1	1	2	1	1	1	1	4	4	2	2	1	2	1	4	1	4	4	3	1	4	0
0.093	(-)	0.4	(-)	0.03	(-)	0.21	(-)	0	(-)	D	1	1	0	0	1	1	2	1	0	0	1	1	2	2	1	2	1	1	1	1	1	1	4	4	1	1	1	2	4	4	1	4	4	1	4	4	0
0.093	(-)	0.4	(-)	0.02	(-)	0.27	(-)	0	(-)	X	2	1	0	0	1	1	2	1	0	0	1	0	3	2	2	1	1	2	1	1	1	1	4	4	1	1	1	1	1	4	4	4	4	0	4	4	0
0.097	(-)	0.4	(-)	0.01	(-)	0.03	(-)	0	(-)	X	3	0	0	0	1	1	1	1	0	0	1	1	1	1	1	1	1	1	1	1	1	1	4	4	1	1	1	1	4	4	1	4	3	1	4	4	0
0.094	(-)	0.4	(-)	0.01	(-)	0.05	(-)	0	(-)	X	4	1	0	0	1	1	2	1	0	0	1	0	2	1	1	1	1	1	1	1	1	1	4	4	1	1	4	1	4	4	1	4	4	1	4	1	0
0.09	(-)	0.4	(-)	0.01	(-)	0.06	(-)	0	(-)	D	1	4	0	0	1	1	3	1	1	2	1	2	2	3	1	2	4	1	1	1	1	1	4	4	1	1	1	1	4	4	4	1	1	1	4	4	0
0.104	(-)	0.4	(-)	0.03	(-)	0.03	(-)	0	(-)	D	1	4	1	0	4	1	1	1	1	4	4	1	4	4	4	2	4	1	1	1	1	1	4	4	1	1	1	1	4	4	4	4	1	1	4	4	1	1	1
0.097	(-)	0.4	(-)	0.03	(-)	0.15	(-)	0	(-)	D	1	1	1	0	1	1	1	1	1	1	1	1	1	1	1	1	1	1	1	1	1	1	4	4	1	1	1	1	4	4	4	4	1	1	4	1	1	1	1
0.098	(-)	0.4	(-)	0.29	(-)	0.06	(-)	0	(-)	D	1	4	0	0	1	1	3	1	1	3	1	1	1	2	1	1	1	1	1	1	1	1	4	4	1	1	1	2	4	4	1	1	3	2	4	4	1	1	1
0.093	(-)	0.4	(-)	0.02	(-)	0.05	(-)	0.1	(-)	D	1	4	0	0	4	2	2	1	1	4	1	3	1	3	1	3	1	1	1	1	1	1	4	4	2	2	1	1	1	4	1	1	3	2	4	4	1	2	2
0.091	(-)	0.4	(-)	0.02	(-)	0.04	(-)	8.5	(-)	D	1	4	1	0	1	1	1	1	1	4	4	1	1	1	1	1	1	1	1	1	1	1	4	4	1	1	1	1	4	1	4	1	1	1	1	4	0
0.095	(-)	0.4	(-)	0.06	(-)	0.02	(-)	0.1	(-)	X	4		0	0	1	1	1	1	1	1	1	2	1	1	1	1	1	1	1	1	1	1	4	4	1	1	1	1	1	1	1	4	3	3	4	4	0
0.088	(-)	0.4	(-)	0.04	(-)	0.07	(-)	0	(-)	O	4	0	0	0	1	1	2	1	0	0	1	1	1	4	4	1	4	1	1	1	1	1	4	4	1	1	1	4	4	4	1	4	3	1	4	4	0
0.097	(-)	0.4	(-)	0.02	(-)	0.03	(-)	0	(-)	N	4	2	0	0	1	1	2	1	1	1	4	1	2	1	3	1	1	1	1	1	1	1	4	4	1	1	1	1	4	4	4	1	4	1	4	4	0
0.097	(-)	0.4	(-)	0.1	(-)	0.03	(-)	0	(-)	X	4	1	0	0	1	1	1	1	1	2	1	1	4	3	2	1	4	1	1	1	1	1	4	4	1	1	1	4	4	4	4	1	4		4	4	0
0.097	(-)	0.4	(-)	0.06	(-)	0.05	(-)	0	(-)	O	4	0	0	0	1	1	2	2	0	0	4	0	2	2	2	1	1	1	1	1	1	1	4	4		1	1	3	1	4	1	4	3	0	4	4	0
0.091	(-)	0.4	(-)	0.04	(-)	0.05	(-)	0.8	(-)	N	4	2	1	0	1	1	1	1	1	3	1	1	3	1	1	1	1	1	1	1	1	1	4	4	2	1	1	1	4	4	1	1	4	1	4	4	1	2	1
0.092	(-)	0.4	(-)	0.02	(-)	0.05	(-)	0	(-)	X	4	0	0	0	1	1	4	1	0	0	4	1	1	1	1	1	1	1	1	1	1	1	4	4	4	1	4	4	4	4	4	4	4	4	4	4	0
0.093	(-)	0.4	(-)	0.03	(-)	0.05	(-)	24.5	(-)	D	4	0	0	0	4	1	1	1	1	1	1	1	1	1	1	1	1	1	1	1	1	1	4	4	1	1	1	1	4	4	4	1	4	1	4	4	0
0.09	(-)	0.4	(-)	0.05	(-)	0.07	(-)	0	(-)	N	4	4	0	0	1	1	4	1	1	1	1	1	4	1	1	1	1	1	1	1	1	1	4	4	1	1	1	1	4	4	1	1	1	1	4	1	1	1	1
0.096	(-)	0.4	(-)	0.01	(-)	0.02	(-)	0	(-)	N	4	4	0	0	1	3	3	1	1	2	1	1	1	1	3	1	1	1	1	1	1	1	4	4	1	1	1	1	1	1	1	1	3	1	4	4	0
0.093	(-)	0.4	(-)	0.01	(-)	0.04	(-)	0	(-)	N	4	0	1	0	1	1	1	1	1	1	1	1	4	4	1	3	1	1	1	1	1	1	4	4	1	1	4	1	4	4	1	1	4	1	4	1	0
0.098	(-)	0.4	(-)	0.02	(-)	0.05	(-)	0	(-)	N	4	2	1	0	1	1	1	1	1	1	1	1	2	3	1	1	1	1	1	1	1	1	4	4	1	1	1	1	4	4	4	1	4	1	4	1	0
0.095	(-)	0.4	(-)	0.02	(-)	0.2	(-)	0	(-)	O	3	0	0	0	1	1	1	1	0	0	4	1	2	1	1	1	1	1	1	1	1	1	4	4	1	2	1	1	4	4	1	4	4	1	1	4	0
0.094	(-)	0.4	(-)	0.02	(-)	0.04	(-)	0	(-)	N	3	4	0	0	1	1	2	1	1	1	1	1	2	3	1	1	1	1	1	1	1	1	4	4	2	1	1	1	1	1	1	1	4	1	4	1	1	2	1
0.094	(-)	0.4	(-)	0.03	(-)	0.1	(-)	0	(-)	X	3		0	0	1	1	1	1	0	0	4	1	1	1	1	1	1	1	1	1	1	1	4	4	1		1		4	4	1	4	4	1	4	4	0
0.095	(-)	0.4	(-)	0.02	(-)	0.03	(-)	0	(-)	O	3		0	0	1	1	4	1	0	0	1	1	1	1	1	1	1	1	1	1	1	1	4	4	1	1	1	2	4	4	1	4	4	1	4	4	0
0.095	(-)	0.4	(-)	0.03	(-)	0.09	(-)	0	(-)	N	3	0	0	0	1	1	4	1	1	1	4	3	3	3	3	2	1	1	1	1	1	1	4	4	2	1	1	3	4	4	1	1	4	2	4	4	0
0.09	(-)	0.4	(-)	0.03	(-)	0.04	(-)	0	(-)	D	4	0	0	0	1	1	5	1	0	0	1	1	5	1	1	1	1	1	1	1	1	1	4	4	1	1	1	5	4	4	4	4	4	0	4	4	0
0.092	(-)	0.4	(-)	0.02	(-)	0.07	(-)	0	(-)	N	3	0	0	0	1	1	4	1	4	1	4	2	4	3	1	1	1	1	1	1	1	1	4	4	2	2	1	2	4	4	1	1	4	1	4	1	0
0.095	(-)	0.4	(-)	0.1	(-)	0.04	(-)	0	(-)	N	3	0		0	1	1	2	1	2	1	1	1	2	2	4	1	1	1	1	1	1	1	4	4	1	1	1	1	4	4	1	1	3	1	4	4	0
0.097	(-)	0.4	(-)	0.04	(-)	0.05	(-)	6.9	(-)	N	3	0	0	0	1	1	3	1	1	2	4	1	4	3	3	1	1	2	1	1	1	1	1	1	1	1	1	1	4	4	1	1	4	1	4	1	0
0.092	(-)	0.4	(-)	0.02	(-)	0.04	(-)	0	(-)	N	3			0	1	1	1	1	1	1	1	1	1	1	1	1	1	1	1	1	1	1	1	1	1	1	1	1	4	4	1	1	4	1	1	4	0
0.099	(-)	0.4	(-)	0.01	(-)	0.08	(-)	0	(-)	N	3	4	0	0	1	1	4	1	1	1	1	1	3	1	1	1	1	1	1	1	1	1	4	4	1	1	1	1	4	4	4	1	4	1	4	1	1	1	1
0.092	(-)	0.4	(-)	0.01	(-)	0.1	(-)	0	(-)	N	3	1	1	0	1	1	2	1	1	2	4	2	3	3	2	1	1	3	1	1	1	1	4	4	2	1	1	1	1	1	1	1	4	2	4	4	1	2	1
0.106	(-)	0.4	(-)	0.01	(-)	0.08	(-)	2.1	(-)	N	3	0	0	0	1	1	4	3	0	0	4	2	4	4	2	1	1	1	1	1	1	1	4	4	1	1	1	4	4	4	1	1	3	1	4	1	0
0.093	(-)	0.4	(-)	0.02	(-)	0.05	(-)	3.9	(-)	N		0		0	1	1	1	1	1	0	1	1	1	2	1	1	1	1	1	1	1	1	4	4	1	1	1	1	4	4	1	4	3	1	4	4	0
0.098	(-)	0.4	(-)	0.02	(-)	0.11	(-)	2.1	(-)	N	2	1	0	0	1	1	1	1	1	1	4	1	2	1	1	1	4	1	1	1	1	1	4	4	1	1	1	1	1	4	1	1	4	1	4	4	0
0.096	(-)	0.4	(-)	0.01	(-)	0.04	(-)	0	(-)	N	3	1	0	0	1	1	2	1	1	3	4	2	2	3	3	1	1	2	1	1	1	1	4	4	2	1	1	2	1	1	1	1	4	1	4	4	1	2	1
0.097	(-)	0.4	(-)	0.16	(-)	0.02	(-)	8.3	(-)	N	3	0	0	0	1	1	3	1	0	0	1	1	2	3	4	1	1	1	1	1	1	1	4	4	1	1	1	1	4	4	1	4	3	1	4	1	0
0.092	(-)	0.4	(-)	0.03	(-)	0.04	(-)	0	(-)	D	3	2	0	0	1	2	1	1	1	1	1	1	2	2	2	1	4	1	1	1	1	1	4	4	1	1	1	1	4	4	4	1	4	1	4	4	0
0.096	(-)	0.4	(-)	0.05	(-)	0.16	(-)	0	(-)	N	2			0	1	1	4	1	0	0	1	1	1	1	1	1	1	1	1	1	1	1	4	4	1	1	1	1	4	4	1	4	3	1	4	4	0
0.094	(-)	0.4	(-)	0.02	(-)	0.03	(-)	0	(-)	X	3	0	0	0	4	2	3	1	0	0	4	2	3	3	3	1	4	2	4	4	4	1	4	4	2	2	1	4	4	4	1	4	4	1	4	1	0
0.09	(-)	0.4	(-)	0.01	(-)	0.07	(-)	0	(-)	D	4	3	0	0	1	5	4	1	1	1	1	4	4	1	1	1	1	1	1	1	1	1	4	4	1	1	1	1	4	4	1	1	4	4	4	4	1	1	1
0.094	(-)	0.4	(-)	0.02	(-)	0.1	(-)	0	(-)	N	2	0	0	0	1	1	2	1	0	0	4	2	1	2	1	1	1	1	1	1	1	1	4	4	2	2	1	2	4	4	1	1	4	1	4	4	0
0.093	(-)	0.4	(-)	0.02	(-)	0.05	(-)	0	(-)	N	3	4	1	0	1	1	4	1	1	1	1	1	2	2	2	1	1	1	1	1	1	1	4	4	4	1	1	3	1	1	1	1	4	1	4	1	0
0.094	(-)	0.4	(-)	0.01	(-)	0.04	(-)	0	(-)	N	2		0	0	1	1	1	1	4	1	4	1	4	4	4	1	1	1	1	1	1	1	4	4	1	1	1	1	4	4	1	1	4	1	4	4	0
0.091	(-)	0.4	(-)	0.01	(-)	0.06	(-)	0	(-)	X	2	0	0	0	1	1	4	1	0	0	1	1	1	1	1	1	1	1	1	1	1	1	4	4	1	1	1	1	4	4	4	4	4	0	4	1	0
0.098	(-)	0.4	(-)	0.02	(-)	0.03	(-)	0.3	(-)	N	3	0		0	1	1	2	1	0	0	1	1	1	1	1	1	1	1	1	1	1	1	4	4	1	1	1	1	4	4	1	1	4	1	4	4	0
0.095	(-)	0.4	(-)	0.01	(-)	0.04	(-)	0	(-)	N	2	0	0	0	1	2	4	2	0	0	4	0	3	4	2	2	4	1	1	1	1	1	4	4	2	1	1	1	4	4	1	4	4	1	4	1	0
0.095	(-)	0.4	(-)	0.03	(-)	0.04	(-)	36.3	(-)	X	2	0	0	0	1	1	4	1	0	0	1	3	4	3	3	1	1	1	1	1	1	1	4	4	2	1	1	1	4	4	1	4	4		4	4	0
0.099	(-)	0.4	(-)	0.2	(-)	0.03	(-)	0	(-)	X	2	0	0	0	1	1	1	1	0	0	1	0	4	1	1	1	1	1	1	1	1	1	4	4	1	1	1	1	4	4	1		4	1	4	4	0
0.103	(-)	0.4	(-)	0.03	(-)	0.03	(-)	0	(-)	N					1	1	1	1	0	0	1	0	4	1	1	1	1	1	1	1	1	1	4	4	1	1	4	1	4	4	1	4	4	0	4	4	0
0.095	(-)	0.4	(-)	0.06	(-)	0.04	(-)	10	(-)	X	2	0	0	0	1	1	2	1	0	0	4	1	3	2	2	2	4	1	1	1	1	1	4	4	2	1	1	1	4	4	1	4	4	1	4	1	0
0.094	(-)	0.4	(-)	0.04	(-)	0.04	(-)	0	(-)	D	3	0	0	0	1	1	2	1	1	2	1	1	4	3	3	1	1	1	4	4	1	1	4	1	2	2	1	1	4	1	1	1	4	2	4	4	0
1.91	(+)	0.4	(-)	0.02	(-)	0.05	(-)	0	(-)	N	2	0	1	0	1	1	2	1	1	1	1	1	3	3	3	1	1	1	1	1	1	1	4	4	1	1	1	1	4	4	1	1	4	3	4	1	0
0.095	(-)	0.4	(-)	0.07	(-)	0.03	(-)	0	(-)	N	2	0	0	0	1	1	2	1	1	1	4	0	1	1	1	1	1	1	1	1	1	1	4	4	1	1	1	1	4	4	1	1	2	1	4	1	0
0.095	(-)	0.4	(-)	0.02	(-)	0.05	(-)	0	(-)	N	4		0	0	1	1	1	1	1	1	4	1	4	2	2	1	1	2	1	1	1	1	4	4	1	1	1	1	4	4	1	1	4	1	4	4	0
0.113	(-)	0.4	(-)	0.01	(-)	0.05	(-)	0	(-)	X	2	0	0	0	1	1	2	1	1	0	1	0	2	2	1	1	1	1	1	1	1	1	4	4	1	1	1	1	4	4	4	4	4	0	4	1	0
0.105	(-)	0.4	(-)	0.08	(-)	0.03	(-)	5.9	(-)	D	2	4	0	0	1	1	1	1	1	1	1	1	1	1	1	1	1	1	1	1	1	1	4	4	1	1	1	1	4	4	1	1	3	1	4	4	1	1	1
0.095	(-)	0.4	(-)	0.03	(-)	0.05	(-)	0	(-)	N	2	0	0	0	1	1	2	2	0	0	4	2	4	4	2	1	1	1	1	1	1	1	4	4	2	2	1	1	4	4	1	4	4	3	1	4	0
0.101	(-)	0.4	(-)	0.02	(-)	0.05	(-)	0	(-)	N	2	3		0	1	1	1	1	0	1	1	1	3	1	1	1	1	1	1	1	1	1	4	4	1	1	1	1	4	4	1	1	3	1	4	1	1	1	1
0.09	(-)	0.4	(-)	0.05	(-)	0.04	(-)	0	(-)	N	2		1	0	1	1	2	1	0	0	4	1	4	4	1	1	1	1	1	1	1	1	4	4	2	1	1	1	4	4	1	1	4	1	4	1	0
0.095	(-)	0.4	(-)	0.03	(-)	0.06	(-)	0	(-)	N				0	1	1	3	1	1	1	1	1	1	1	1	1	1	1	1	1	1	1	4	4	1	1	1	1	4	4	4	1	1	1	4	4	1	1	1
0.093	(-)	0.4	(-)	0.03	(-)	0.07	(-)	0	(-)	N	2	2	1	0	1	5	4	1	1	1	4	1	4	4	4	3	1	2	1	1	4	1	4	4	1	1	1	1	1	1	1	1	4	2	4	1	1	1	1
0.092	(-)	0.4	(-)	0.04	(-)	0.06	(-)	29.7	(-)	D	3	1	0	0	1	2	1	1	1	1	1	0	2	1	1	1	4	1	1	1	1	4	4	4	1	1	1	1	4	4	1	1	4	4	4	4	1	1	1
0.1	(-)	0.4	(-)	0.06	(-)	0.04	(-)	11	(-)	X	2	1	0	0	1	1	1	1	1	1	4	3	4	2	2	1	1	1	1	1	1	1	4	4	2	2	1	2	4	1	1	1	4	2	4	1	0
0.091	(-)	0.4	(-)	0.02	(-)	0.05	(-)	0	(-)	X	2	0	0	0	1	1	1	1	0	0	1	1	1	1	1	1	1	1	1	1	1	1	4	4	1	1	1	1	4	4	4	4	2	1	4	4	0
0.093	(-)	0.4	(-)	0.02	(-)	0.04	(-)	29.5	(-)	N	2	0	0	0	1	1	1	1	0	0	4	1	2	2	2	1	1	2	1	1	1	1	4	4	2	1	1	2	4	4	1	4	4	1	4	1	0
0.096	(-)	0.4	(-)	0.01	(-)	0.03	(-)	0	(-)	N	3	1	1	0	1	1	1	1	1	1	1	2	2	2	1	1	1	1	1	4	1	1	4	4	2	1	1	1	1	4	1	1	4	1	4	4	0
0.086	(-)	0.4	(-)	0.02	(-)	0.14	(-)	0	(-)	N	3	4	0	0	1	1	2	1	1	1	4	2	3	2	2	1	4	2	4	4	1	1	4	4	1	1	1	2	4	4	1	1	2	2	4		1	5	1
0.093	(-)	0.4	(-)	0.02	(-)	0.26	(-)	0	(-)	N				0	1	1	4	1	0	1	4	1	4	4	4	1	1	1	4	1	1	1	4	4	1	1	1	1	4	4	1	1	4	1	4	1	1	1	1
0.1	(-)	0.4	(-)	0.02	(-)	0.17	(-)	0	(-)	N	3	4	1	0	1	1	2	1	1	2	1	1	3																								0
0.094	(-)	0.4	(-)	0.02	(-)	0.09	(-)	0.8	(-)	D	4	0	0	0	1	4	4	1	1	1	1	1	4	1	1	1	1	1	1	4	1	1	4	4	1	1	1	1	4	4	4	1	4	3	4	4	0
0.102	(-)	0.4	(-)	0.01	(-)	0.06	(-)	0	(-)	X	2	0	0	0	1	1	2	2	0	0	4	1	4	3	2	1	1	1	1	1	1	1	4	4	1	1	1	1	4	4	1	4	1	1	4	4	0
0.099	(-)	0.4	(-)	0.46	(-)	0.07	(-)	0	(-)	N	2	4	0	0	1	1	2	1	1	1	1	1	2	2	1	1	1	1	1	1	1	1	4	4													1	1	1
0.099	(-)	0.4	(-)	0.01	(-)	0.03	(-)	0	(-)	N	3	3	0	0	1	1	1	1	1	1	1	1	4	1	1	1	1	1	1	1	1	1	4	4	1	1	1	1	4	4	4	1	1	1	4	1	1	1	1
0.095	(-)	0.4	(-)	0.02	(-)	0.05	(-)	0	(-)	X	2	0	0	0	1	1	1	1	0	0	1	1	1	1	1	1	1	1	1	1	1	1	4	4	1	1	1	4	4	4	1	4	4	1	4	4	0
0.096	(-)	0.4	(-)	0.02	(-)	0.06	(-)	0	(-)	N	4	4	0	0	1	1	1	1	1	1	1	1	1	1	1	1	1	1	1	1	1	1	4	4	1	1	1	1	4	4	4	1	1	0	4	4	1	1	1
0.1	(-)	0.4	(-)	0.01	(-)	0.05	(-)	28	(-)	N	2	0	1	0	1	1	2	1	0	0	4	2	2	2	2	1	1	1	1	1	1	1	4	4	2	1	4	3	4	4	1	4	4	3	4	1	0
0.095	(-)	0.4	(-)	0.01	(-)	0.03	(-)	0	(-)	N	2	0		0	1	1	1	1	1	1	4	1	4	4	1	1	1	1	1	1	1	1	1	1	1	1	1	1	1	1	1	1	1		4	4	0
0.091	(-)	0.4	(-)	0.02	(-)	0.03	(-)	0	(-)	X	2	0	1	0	1	1	1	1	0	0	4	1	4	3	1	1	1	2	1	1	1	1	4	4	1	1	1	3	4	4	1	4	4	1	4	4	0
0.091	(-)	0.4	(-)	0.13	(-)	0.06	(-)	0	(-)	N	2	0	1	0	1	1	1	1	0	0	1	1	1	1	1	1	1	1	1	1	1	1	4	4	1	1	1	1	4	4	4	4	3	1	4	4	0
0.093	(-)	0.4	(-)	0.04	(-)	0.05	(-)	0	(-)	N	2	4	0	0	1	1	1	1	1	1	4	1	1	4	4	4	1	1	1	1	1	1	4	4	1	1	1	1	4	4	1	1	1	2	4	1	1	5	2
0.094	(-)	0.4	(-)	0.01	(-)	0.04	(-)	0	(-)	O	3	0	0	0	1	1	1	1	0	0	1	1	1	1	1	1	4	1	1	1	1	1	4	4	1	1	1		4	4	1	4	4	4	4	4	0
0.09	(-)	0.4	(-)	0.04	(-)	0.08	(-)	0	(-)	N	2	0	1	0	1	1	2	1	0	0	4	2	3	3	3	2	1	1	1	1	1	1	4	4	2	1	1	2	1	4	4	4	4	1	4	4	0
0.088	(-)	0.4	(-)	0.02	(-)	0.1	(-)	0	(-)	O	4		0	0	1	1	1	1	0	0	1	1	1	1	1	1	1	1	1	1	1	1	4	4	4	4	4	4	4	4	4	4	4	4	4	4	0
0.095	(-)	0.4	(-)	0.5	(-)	0.08	(-)	0	(-)	N	1	0	1	0	1	1	1	1	1	3	4	1	2	2	2	1	1	1	1	1	1	1	1	4	1	1	1	1	4	4	1	1	4	2	4	4	0
0.094	(-)	0.4	(-)	0.02	(-)	0.05	(-)	0	(-)	N	1	0	1	0	1	1	2	1	1	2	4	1	2	2	1	1	1	1	1	1	1	1	4	4	1	1	1	1	4	4	1	1	4	1	4	4	0
0.093	(-)	0.4	(-)	0.03	(-)	0.04	(-)	0	(-)	O	1			0	4	1	4	1	0	0	4	0	1	2	2	1	1	1	1	1	4	1	4	1	2	1	1										0
0.094	(-)	0.4	(-)	0.05	(-)	0.04	(-)	13.3	(-)	X	2	0	1	0	1	1	1	1	0	0	1	2	4	3	1	1	1	1	1	1	1	1	4	4	1	1	1	2	4	4	1	4	4	1	4	4	0
0.093	(-)	0.4	(-)	0.01	(-)	0.02	(-)	0	(-)	D	3	1	0	0	1	2	4	1	1	1	1	1	1	1	1	1	1	1	1	1	1	1	4	4	2	1	1	1	4	4	1	1	4	1	4	4	1	2	1
0.096	(-)	0.4	(-)	0.01	(-)	0.07	(-)	0	(-)	O	3	0	0	0	1	1	4	1	4	0	1	2	1	1	1	1		1	1	1	1	1	4	4	2	2	1	4	4	4	1	4	4	4	4	1	0
0.116	(-)	0.4	(-)	0.02	(-)	0.19	(-)	0	(-)	X	2		0	0	4	1	3	1	0	0	1	2	4	4	4	1	1	2	4	4	4	1	4	4	2	2	1		4	4	1	4	4		1		0
0.089	(-)	0.4	(-)	0.02	(-)	0.08	(-)	0	(-)	N	2	4	0	0	1	1	3	1	1	1	1	1	3	3	4	1	1	1	1	1	1	1	4	4	2	1	1	1	4	4	1	1	2	2	4	1	1	2	1
0.093	(-)	0.4	(-)	0.2	(-)	0.04	(-)	0	(-)	O	1	0	0	0	1	1	4	1	0	0	1	0	1	3	1	1	1	1	1	1	1	1	4	4	1	1	1	1	4	4	1	4	4	0	4	4	0
0.098	(-)	0.4	(-)	0.33	(-)	0.04	(-)	0	(-)	O	1	1	0	0	1	1	1	1	0	0	1	2	3	3	3	3	1	1	1	1	1	1	4	4	2	2	1	4	4	4	4	4	4	2	4	4	0
0.094	(-)	0.4	(-)	0.04	(-)	0.07	(-)	0	(-)	X	1		0	0	1	1	1	1	0	0	4	0	4	4	1	1	1	1	1	1	1	1	4	4	1	1	1	4	4	4	1	4	4	0	4	4	0
0.094	(-)	0.4	(-)	0.17	(-)	0.14	(-)	0	(-)	N	3	4	1	0	1	1	3	2	1	1	4	1	3	3	2	1	1	3	1	1	1	1	4	4	1	2	1	1	4	4	1	1	4	2	4	1	1	1	1
0.098	(-)	0.4	(-)	0.02	(-)	0.03	(-)	0	(-)	D	2	0	0	0	1	1	4	3	1	2	4	3	4	4	3	1	1	1	1	1	1	1	4	4	2	2	1	1	4	4	4	4	3	0	4	4	0
0.098	(-)	0.4	(-)	0.02	(-)	0.05	(-)	0	(-)	N	2		0	0	1	1	1	1	4	4	1	0	4	4	4	4	4	1	1	1	1	1	4	4	1	1	1	1	4	4	1	4	4	1	4	1	1	1	1
0.091	(-)	0.4	(-)	0.02	(-)	0.04	(-)	0	(-)	N	2	4		0	1	1	2	1	1	1	1	1	1	3	2	1	1	1	1	1	1	1	4	4	2	2	1	2	4	4	1	1	4	1	4	1	1	1	1
0.097	(-)	0.4	(-)	0.03	(-)	0.03	(-)	0	(-)	N	2	4	0	0	1	1	2	1	1	1	1	1	2	1	1	1	1	1	1	1	1	1	4	4	1	1	1	1	4	4	4	1	1	1	4	1	1	1	1
0.092	(-)	0.4	(-)	0.02	(-)	0.03	(-)	0	(-)	N	3	0	1	0	1	1	4	1	0	0	1	4	4	3	4	1	1	1	1	1	1	1	4	4	1	1	1	1	4	4	1	4	4	1	4	4	0
0.093	(-)	0.4	(-)	0.5	(-)	0.05	(-)	0	(-)	N	2	4	0	0	1	1	1	1	1	1	1	1	3	4	1	1	1	1	1	1	1	1	4	4	1	1	1	1	4	4	4	1	1	1	4	4	1	1	1
0.093	(-)	0.4	(-)	0.02	(-)	0.27	(-)	0.8	(-)	N	1	0	0	0	1	1	2	1	1	1	1	1	4	3	1	2	1	1	1	1	1	1	4	4	1	1	1	1	1	4	1	1	4	1	4	4	0
0.095	(-)	0.4	(-)	0.01	(-)	0.1	(-)	1	(-)	N	3	0	1	0	1	5	1	1	1	1	1	1	2	2	2	1	1	1	1	1	1	1	1	1	1	1	1	1	1	1	4	1	4	1	1	4	0
0.101	(-)	0.4	(-)	0.01	(-)	0.04	(-)	0	(-)	N	3	4	0	0	1	1	1	1	1	1	1	1	4	4	4	1	1	1	1	1	1	1	4	4	1	1	1	1	4	4	4	4	4	1	4	4	1	1	1
0.094	(-)	0.4	(-)	0.07	(-)	0.59	(-)	0	(-)	X	2		1	0	1	1	3	1	0	0	1	1	3	3	2	1	1	1	1	1	1	1	4	4	2	2	1	1	4	4	1	4	4	1	4	4	0
0.091	(-)	0.4	(-)	0.02	(-)	0.13	(-)	0	(-)	N	2	0	0	0	1	1	1	1	1	1	1	1	4	4	1	1	1	1	1	1	1	1	4	4	1	1	4	1	4	4	4	4	1	1	4	1	0
0.095	(-)	0.4	(-)	0.01	(-)	0.02	(-)	0	(-)	N	1	0	0	0	1	1	2	1	0	0	4	1	1	2	1	1	1	1	1	1	1	1	4	4	1	1	1	1	4	4	1	4	2	0	4	4	0
0.091	(-)	0.4	(-)	0.02	(-)	0.25	(-)	7.5	(-)	N	1	0	1	0	1	1	2	1	0	0	4	1	2	2	2	1	1	1	1	1	1	1	4	4	2	2	1	1	4	4	1	4	4	2	4	4	0
0.092	(-)	0.4	(-)	0.02	(-)	0.06	(-)	0	(-)	X	1		1	0	1	1	1	1	0	0	1	2	1	1	1	1	1	1	1	1	1	1	4	4	2	1	1	4	4	4	1	4	4	2	4	4	0
0.085	(-)	0.4	(-)	0.06	(-)	0.03	(-)	0	(-)	N	3	0	0	0	1	1	4	1	1	1	4	1	4	3	3	1	1	1	1	1	1	1	4	4	1	1	1	2	4	4	1	1	3	1	4	1	0
0.087	(-)	0.4	(-)	0.02	(-)	0.03	(-)	1.6	(-)	O		0	0	0	1	1	4	1	4	4	1	1	1	1	1	1	1	1	1	1	1	1	4	4													0
0.092	(-)	0.4	(-)	0.77	(-)	0.07	(-)	0	(-)	N	2	4	0	0	1	1	2	1	1	1	1	1	2	1	1	1	1	1	1	1	1	1	4	4	1	1	1	1	4	4	4	1	1	1	4	4	1	1	1
0.091	(-)	0.4	(-)	0.02	(-)	0.06	(-)	0	(-)	N	2	0	1	0	1	1	4	1	4	4	4	4	4	4	4	4	1	1	1	1	1	4	4	4	1	1	1	1	4	4	1	1	4	1	4	1	0
0.093	(-)	0.4	(-)	0.01	(-)	0.06	(-)	0	(-)	X	2	0	1	0	1	1	1	1	0	0	1	1	2	3	2	1	1	1	1	1	1	1	4	4	1	1	1	1	4	4	1	4	4	1	4	4	0
0.12	(-)	0.4	(-)	0.02	(-)	0.07	(-)	0	(-)	X	1			0	1	2	3	1	0	0	1	0	2	2	2	1	1	1	1	1	1	1	4	4	1	1	1	1	4	4	4	4	1	1	4	4	0
0.09	(-)	0.4	(-)	0.05	(-)	0.03	(-)	0	(-)	N	3	0	1	0	1	1	1	1	1	4	4	1	2	2	1	1	1	1	1	1	1	1	4	4	1	1	1	1	4	4	1	1	2	1	4	4	0
0.089	(-)	0.4	(-)	0.58	(-)	0.08	(-)	0	(-)	X	1		0	0	1	1	2	1	0	0	1	0	2	2	2	1	1	1	1	1	1	1	1	4	1	1	1	1	4	4	1	4	4	0	4	4	0
0.091	(-)	0.4	(-)	0.02	(-)	0.02	(-)	0	(-)	N	3	0	0	0	1	1	1	1	0	0	1	1	1	1	1	1	1	1	1	1	1	1	4	4	1	1	1	1	4	4	1	4	2	1	4	4	0
0.089	(-)	0.4	(-)	0.01	(-)	0.03	(-)	0	(-)	N	1	4	0	0	1	1	2	1	1	1	1	1	2	1	1	1	1	1	1	1	1	4	4	4	1	1	1	1	4	4	4	1	1	1	4	4	1	1	1
0.094	(-)	0.4	(-)	0.01	(-)	0.05	(-)	0	(-)	N	1	0	1	0	1	1	3	1	2	1	4	2	1	2	1	1	1	1	1	1	1	1	4	4	1	1	1	1	4	4	1	1	2	1	4	4	0
0.091	(-)	0.4	(-)	0.02	(-)	0.04	(-)	0	(-)	O	1	0	0	0	1	1	4	1	0	0	1	1	1	1	1	1	1	1	1		1	1	4	4	2	1	1	1	4	4	1	4	4	0	4	4	0
0.09	(-)	0.4	(-)	4.19	(+)	0.04	(-)	0	(-)	N	3	1	0	0	1	1	4	1	1	1	4	1	1	1	1	1	1	1	1	1	4	1	4	4	1	1	1	1	4	4	1	1	4	1	4	1	0
0.093	(-)	0.4	(-)	0.02	(-)	0.05	(-)	0	(-)	N	1		1	0	1	2	3	1	3	4	1	3	1	1	1	1	1	1	1	1	1	1	4	4	3	3	1	3	4	4	1	1	4	2	4	1	0
0.323	(-)	0.4	(-)	0.01	(-)	0.03	(-)	0	(-)	N	3	1	1	0	1	1	2	2	1	1	4	0	1	1	1	1	1	2	1	1	1	1	4	4	2	2	1	2	4	4	1	1	4	2	4	4	1	1	1
0.094	(-)	0.4	(-)	0.31	(-)	0.07	(-)	0	(-)	N		0		0	1	1	4	1	4	0	1	2	1	1	1	1	1	1	1	1	1	1	4	4	1	1	1	1	4	4	1	4	3	1	4	4	0
0.12	(-)	0.4	(-)	0.04	(-)	0.05	(-)	0	(-)	N	1	4	0	0	1	1	3	1	1	1	1	1	1	2	2	1	1	1	1	1	1	1	4	4	1	1	1	1	4	4	4	1	3	2	4	4	1	1	1
0.087	(-)	0.4	(-)	0.01	(-)	0.05	(-)	0	(-)	N	3	4	0	0	1	1	2	1	1	1	1	1	2	2	2	1	1	1	1	1	1	1	4	4	1	1	1	1	4	1	4	1	4	2	4	4	1	1	1
0.093	(-)	0.4	(-)	0.03	(-)	0.06	(-)	0	(-)	X	1		0	0	1	2	3	1	0	0	4	2	3	3	3	4	4	3	4	4	4	4	4	4	2	2	1	1	4	4	1	4	3	1	4	4	1	2	2
0.093	(-)	0.4	(-)	0.03	(-)	0.11	(-)	0	(-)	N	1	1		0	1	1	1	1	1	1	1	1	1	1	1	1	1	1	1	1	1	1	1	1	1	1	1	1	1	1	1	4	1	1	4	1	1	1	1
0.091	(-)	0.4	(-)	0.03	(-)	0.04	(-)	0	(-)	N				0	1	1	2	1	0	0	4	1	4	4	3	1	4	2	1	1	1	1	4	4	1	1	1	1	4	4	1	4	4	1	4	4	0
0.094	(-)	0.4	(-)	0.03	(-)	0.03	(-)	0	(-)	X			0	0	1	1	3	1	0	0	4	1	2	2	2	1	1	1	1	1	1	1	4	4	1	1	1	1	4	4	1	4	4	1	4	4	0
0.096	(-)	0.4	(-)	0.05	(-)	0.07	(-)	0	(-)	N	1		0	0	1	2	4	1	0	0	4	0	1	3	2	1	1	1	1	1	1	1	4	4	2	1	1	1	4	4	4	4	2	1	4	4	0
0.095	(-)	0.4	(-)	0.01	(-)	0.08	(-)	0	(-)	N	1	1	0	0	1	1	1	1	1	2	4	1	1	2	1	1	4	2	1	4	4	1	4	4	2	1	1	2	1	4	1	1	4	1	4	1	0
0.094	(-)	0.4	(-)	0.02	(-)	0.03	(-)	0	(-)	D	4	1	0	0	1	1	1	1	1	1	1	1	1	1	1	1	1	1	1	1	1	1	4	4	1	1	1	1	4	4	1	1	4	1	4	4	0
0.095	(-)	0.4	(-)	0.39	(-)	0.04	(-)	2	(-)	N	1	0	0	0	1	1	2	3	0	0	4	0	1	2	2	1	1	1	1	1	1	1	4	4	2	1	1	4	1	4	1	4	4	1	4	4	0
0.086	(-)	0.4	(-)	0.03	(-)	0.07	(-)	0	(-)	N	3	4	0	0	1	1	1	1	1	1	1	1	1	1	1	1	1	1	1	1	1	1	4	4	1	1	1	1	1	1	1	1	4	1	4	4	1	1	1
0.106	(-)	0.4	(-)	0.04	(-)	0.06	(-)	2.5	(-)	O	2		0	0	1	1	1	1	0	0	4	0	1	1	1	1	1	1	1	1	1	1	4	4	3	1	1	4	4	4	4	4	4	0	4	4	1	5	2
0.093	(-)	0.4	(-)	0.02	(-)	0.02	(-)	0	(-)	X	3		0	0	1	1	4	2	1	4	1	1	4	1	1	1	1	1	1	1	1	1	4	4	1	1	1	2	4	4	1	4	4	1	4	4	0
0.099	(-)	0.4	(-)	0.02	(-)	0.05	(-)	0	(-)	N	1		0	0	1	1	1	1	1	1	1	1	4	4	1	1	1	1	1	1	1	1	4	4	1	1	4	1	4	4	4	4	1	1	4	1	0
0.097	(-)	0.4	(-)	0.07	(-)	0.05	(-)	0	(-)	X	2		0	0	1	1	1	2	0	0	4	1	1	1	1	1	1	1	1	1	1	1	4	4	1	1	1	1	4	4	1	4	4	1	4	4	0
0.095	(-)	0.4	(-)	0.05	(-)	0.06	(-)	0	(-)	X	1	0	0	0	1	1	1	1	1	1	1	1	1	1	1	1	1	1	1	1	1	1	1	1	1	1	1	1	4	4	4	4	3	1	4	4	0
0.099	(-)	0.4	(-)	0.02	(-)	0.07	(-)	0	(-)	N				0	1	1	1	1	0	0	1	1	4	4	1	1	1	1	1	1	1	1	4	4	1	1	1	1	4	4	1	4	4	1	4	1	0
0.092	(-)	0.4	(-)	0.02	(-)	0.05	(-)	0	(-)	O	1	1	0	0	1	1	4	1	0	0		1	1	1	1	1	1	1	1	1	1	1	4	4	1	1	1	1	4	4	1	4	4	1	4	4	0
0.094	(-)	0.4	(-)	0.05	(-)	0.02	(-)	0	(-)	D	4	1	0	0	1	1	5	1	1	1	1	1	1	1	1	1	1	1	1	1	1	1	1	4	1	1	1	1	4	4	1	1	4	0	4	4	0
0.091	(-)	0.4	(-)	0.01	(-)	0.03	(-)	168.6	(+)	X	2	0	1	0	1	1	4	1	0	0	1	0	1	2	2	4	4	1	1	1	1	4	4	4	1	1	1	4	4	4	1	4	2	4	4	1	0
0.089	(-)	0.4	(-)	0.09	(-)	0.07	(-)	11.9	(-)	D	1	1	1	0	1	1	1	1	1	1	1	1	2	2	1	1	1	1	1	1	1	1	4	4	1	1	1	2	4	4	4	1	2	2	4	4	1	1	1
0.834	(-)	0.4	(-)	0.84	(-)	0.17	(-)	24.4	(-)	X	1	0	0	0	1	1	1	1	1	1	1	1	2	2	2	2	1	1	1	1	1	1	1	1	2	1	1	1	4	4	1	1	4	1	4	4	0
0.094	(-)	0.4	(-)	0.02	(-)	0.05	(-)	0	(-)	N	3	1	1	0	1	1	2	1	1	2	4	3	3	4	3	1	4	2	1	1	1	1	4	4	2	2	1	1	1	1	1	1	4	1	4	4	1	2	1
0.094	(-)	0.4	(-)	0.02	(-)	0.06	(-)	0	(-)	N	2		0	0	1	1	1	1	0	2	4	1	4	4	4	1	1	1	1	1	1	1	4	4	1	1	1	1	4	1	1	4	4	1	4	4	0
0.093	(-)	0.4	(-)	0.04	(-)	0.04	(-)	0	(-)	X	2	0	0	0	1	1	2	1	0	0	1	0	2	2	1	1	1	1	1	1	1	1	4	4	1	1	1	4	4	4	4	4	3	1	4	1	0
0.091	(-)	0.4	(-)	0.1	(-)	0.03	(-)	0	(-)	N	4		1	0	1	1	4	1	0	0	1	1	4	4	1	1	1	1	4	1	1	1	4	4	1	1	1	4	4	4	4	4	4	1	4	1	0
0.093	(-)	0.4	(-)	0.02	(-)	0.06	(-)	0	(-)	N	2	4	1	0	1	1	1	1	1	4	4	1	4	2	2	1	4	1	1	1	1	1	4	4	2	1	1	2	1	1	1	1	4	1	4	4	1	2	1
0.09	(-)	0.4	(-)	0.02	(-)	0.07	(-)	4.9	(-)	N	2	1	0	0	1	1	3	1	1	1	1	1	3	2	2	1	1	2	1	1	1	1	4	4	2	1	1	1	1	1	1	1	4	1	4	4	0
0.133	(-)	0.4	(-)	0.01	(-)	0.03	(-)	0	(-)	N	3	1	1	0	4	2	4	1	1	1	4	1	4	4	4	1	4	2	1	1	1	1	4	4	2	2	1										0
0.096	(-)	0.4	(-)	0.02	(-)	0.03	(-)	1.6	(-)	N	2	0	1	0	1	1	1	1	0	0	1	1	1	2	2	1	1	2	1	1	1	1	4	4	2	2	1	2	4	4	1	4	4	1	4	4	0
0.098	(-)	0.4	(-)	0.03	(-)	0.1	(-)	0	(-)	N	2	1	0	0	1	1	2	1	1	2	4	1	1	1	1	1	1	1	1	1	1	1	4	4	2	1	1	2	1	4	1	1	4	1	4	1	1	1	1
0.103	(-)	0.4	(-)	1.25	(-)	0.03	(-)	12.8	(-)	N	3		1	0	1	1	1	1	1	1	1	1	1	3	3	1	1	1	1	1	1	1	4	4	2	2	1	1	1	4	1	4	4	1	4	4	0
0.094	(-)	0.4	(-)	0.03	(-)	0.7	(-)	0	(-)	X	2	0	1	0	1	2	4	1	4	4	4	1	1	1	1	1	4	2	1	1	1	1	4	4	5	1	1	2	4	4	1	1	4	3	4	4	0
0.099	(-)	0.4	(-)	0.03	(-)	0.04	(-)	0	(-)	N	4	1	0	0	1	1	2	1	2	3	4	1	2	3	4	1	4	1	1	1	1	1	4	4	2	1	1	2	1	4	4	1	4	1	4	4	0
0.097	(-)	0.4	(-)	0.03	(-)	0.05	(-)	0	(-)	X	1	0	0	0	1	1	1	1	0	0	1	0	1	1	1	1	1	1	1	1	1	1	4	4													0
0.094	(-)	0.4	(-)	0.02	(-)	0.02	(-)	0	(-)	O	1	0	0	0	1	1	1	1	0	0	4	1	1	1	1	1	1	1	1	1	4	1	1	4	2	2	1	4	4	4	4	4	3	1	4	1	0
0.09	(-)	0.4	(-)	0.02	(-)	0.04	(-)	0.8	(-)	O	1	0	0	0	1	1	2	1	0	0	4	3	2	2	2	1	1	1	1	1	1	1	4	4	5	2	5	4	4	4	4	4	3	0	4	4	0
0.093	(-)	0.4	(-)	0.04	(-)	0.09	(-)	3.1	(-)	X	2	0	1	0	1	1	2	1	0	4	1	1	1	1	1	1	4	1	1	1	1	1	4	4	1	1	1	1	4	4	1	1	2		4	4	0
0.095	(-)	0.4	(-)	0.02	(-)	0.04	(-)	0	(-)	N	1		0	0	1	1	1	1	0	0	1	1	1	1	1	1	1	1	1	1	1	1	4	4	1	1	4	4	4	4	4	4	1	1	4	4	1
0.092	(-)	0.4	(-)	0.06	(-)	0.05	(-)	0	(-)	N	4	4	1	0	1	1	4	1	1	1	1	1	2	1	1	1	1	1	1	1	1	1	4	4	1	1	1	1	4	4	4	1	4	1	4	1	1	1	1
0.169	(-)	0.4	(-)	0.04	(-)	0.42	(-)	16.9	(-)	N	3	4	1	0	1	1	4	1	1	3	1	1	1	1	1	1	1	1	1	1	1	1	4	4	1	1	1	1	4	4	1	1	1	1	4	4	1	1	1
0.091	(-)	0.4	(-)	0.02	(-)	0.05	(-)	37.8	(-)	N	3	4	1	0	1	1	4	1	1	1	1	1	1	1	1	1	1	1	1	1	1	1	4	4	1	1	1	1	4	4	1	1	1	1	4	4	1	1	1
0.097	(-)	0.4	(-)	0.04	(-)	0.05	(-)	0.3	(-)	N	3	4	1	0	1	1	1	1	1	1	4	1	2	1	2	1	1	1	1	1	1	1	4	4	1	1	1	1	4	4	1	1	1	1	4	1	1	1	1
0.095	(-)	0.4	(-)	0.14	(-)	0.03	(-)	0	(-)	N	2	4	1	0	1	1	2	1	1	1	1	1	2	2	2	4	1	1	1	1	1	1	4	4	1	1	1	1	4	4	1	1	1	1	4	4	1	1	1
0.09	(-)	0.4	(-)	0.06	(-)	0.03	(-)	8.4	(-)	N	4	4	1	0	1	1	3	1	1	3	1	2	1	2	1	1	1	2	4	1	1	1	4	4	2	1	4	2	4	4	4	4	1	1	4	4	1	3	1
0.093	(-)	0.4	(-)	0.04	(-)	0.04	(-)	0	(-)	N	3	4	1	0	1	1	3	1	1	2	1	1	2	1	1	1	4	1	1	1	1	1	4	4	2	1	4	2	4	4	1	1	4	2	1	1	1	1	1
0.157	(-)	0.4	(-)	0.04	(-)	0.12	(-)	0.8	(-)	N	3	4	1	0	1	1	3	1	1	2	4	1	2	1	1	1	1	1	1	1	1	1	4	4	1	1	4	4	4	4	4	4	1	3	4	4	1	1	1
0.098	(-)	0.4	(-)	0.14	(-)	0.03	(-)	0	(-)	N	4	4	1	0	1	1	4	1	1	1	1	1	3	4	1	1	1	1	1	1	1	1	4	4	1	1	1	1	4	4	4	4	1	0	4	4	1	1	1
0.096	(-)	0.4	(-)	1.19	(-)	0.06	(-)	0	(-)	N	1	4	1	0	1	1	4	1	1	1	1	1	1	4	4	1	1	1	1	1	1	1	4	4	1	1	1	1	4	4	1	1	1	1	4	4	1	1	1
0.094	(-)	0.4	(-)	0.01	(-)	0.05	(-)	0	(-)	N	1	4	1	0	1	1	3	1	1	4	4	3	3	3		2	1	2	1	1	1	1	4	1	3	2	4	2	4	1	1	4	4	2	4	1	1	2	1
0.095	(-)	0.4	(-)	0.02	(-)	0.08	(-)	0	(-)	N	1	4	1	0	1	1	3	1	1	4	4	3	3	2	1	1	1	1	1	4	4	1	4	4	2	2	1	4	4	4	4	4	4	4	4	1	1	2	1
0.097	(-)	0.4	(-)	0.02	(-)	0.05	(-)	0	(-)	N	1	4	1	0	1	1	4	1	1	1	4	2	3	3	2	2	1	3	1	4	4	1	4	4	2	2	4	4	1	4	1	1	4	2	4	1	1	2	1
0.094	(-)	0.4	(-)	0.01	(-)	0.06	(-)	0	(-)	N	1	4	1	0	1	1	1	1	1	2	1	2	3	3	3	2	1	1	1	1	1	1	1	4	2	1	1	3	1	1	1	1	4	2	4	1	1	1	1
0.093	(-)	0.4	(-)	0.04	(-)	0.11	(-)	0	(-)	N	1	4	1	0	1	1	4	1	1	1	1	2	2	2	2	1	4	1	1	1	1	1	4	4	1	1	1	1	4	1	1	1	1	1	4	1	1	5	1
0.087	(-)	0.4	(-)	0.01	(-)	0.05	(-)	0	(-)	N	2	4	1	0	1	1	2	1	1	1	1	1	1	1	1	1	1	1	1	1	1	1	4	4	1	1	1	1	4	4	4	4	1	1	4	4	1	1	1
0.094	(-)	0.4	(-)	0.02	(-)	0.08	(-)	0.1	(-)	N	2	4	1	0	1	5	2	1	1	1	4	1	1	1	1	1	4	3	4	1	1	1	4	1	3	3	4	4	4	4	4	4	1	1	4	1	1	1	1
0.095	(-)	0.4	(-)	0.05	(-)	0.1	(-)	0	(-)	N	2	4	1	0	1	1	4	1	1	3	4	1	1	1	1	1	4	1	1	1	4	1	4	4	1	1	1	1	4	1	4	1	1	1	4	4	1	1	1
0.09	(-)	0.4	(-)	0.03	(-)	0.04	(-)	0	(-)	N	1	4	1	0	1	2	4	1	1	2	4	3	1	2	4	1	1	2	1	4	4	1	4	4	3	2	1	3	1	1	4	4	4	4	4	1	1	3	2
0.095	(-)	0.4	(-)	0.01	(-)	0.05	(-)	0	(-)	N	2	3	1	0	1	1	4	1	4	4	4	1	1	1	1	1	1	1	1	1	1	1	4	4	1	1	1	1	4	4	1	1	1	1	4	4	1	1	1
0.101	(-)	0.4	(-)	0.04	(-)	0.34	(-)	0	(-)	N	2	3	0	0	1	1	1	1	1	4	1	1	1	1	1	1	1	1	1	1	1	1	4	4	1	1	1	1	4	4	1	4	1	1	1	4	1	1	1
0.15	(-)	0.4	(-)	0.03	(-)	0.11	(-)	0	(-)	N	3	4	1	0	1	1	1	1	1	4	4	1	2	1	2	1	1	2	1	1	1	1	4	4	1	1	1	1	1	4	1	1	2	2	1	4	1	1	1
0.094	(-)	0.4	(-)	0.11	(-)	0.06	(-)	0	(-)	X	2	4	1	0	1	1	4	1	1	1	1	2	3	3	2	1	1	1	1	1	1	1	4	4	1	1	1	3	4	4	4	1	1	0	4	4	1	1	1
0.091	(-)	0.4	(-)	0.09	(-)	0.05	(-)	0	(-)	O	1	0	0	0	1	1	1	1	0	0	1	0	4	3	1	1	1	1	1	1	1	1	4	4	1	1	5	5	4	4	4	4	2	0	4	1	0
0.095	(-)	0.4	(-)	0.03	(-)	0.06	(-)	0	(-)	N	2	1	0	0	1	5	4	1	1	1	4	2	3	3	3	1	1	1	1	1	1	1	4	4	2	2	1	3	4	4	1	1	3	1	4	1	1	1	1
0.094	(-)	0.4	(-)	0.02	(-)	0.07	(-)	0	(-)	N	3	1	0	0	1	1	2	1	3	1	1	1	3	3	2	1	1	2	1	4	1	4	4	4	1	1	4	1	4	4	1	1	1	3	4	4	1	1	1
0.1	(-)	0.4	(-)	0.01	(-)	0.05	(-)	0	(-)	N	3	2	0	0	1	1	4	1	0	0	1	2	3	3	3	3	1	1	1	1	1	1	4	4	2	1	1	1	4	4	4	4	3	2	4	4	1	1	1
0.097	(-)	0.4	(-)	0.02	(-)	0.07	(-)	0	(-)	N	2	1	1	0	1	1	2	2	0	3	1	2	1	2	3	1	1	1	1	1	1	1	4	4	2	2	1	2	4	4	1	1	2	1	4	4	1	1	1
0.093	(-)	0.4	(-)	0.04	(-)	0.04	(-)	0	(-)	N	3	1	0	0	1	1	1	1	1	1	1	1	1	2	1	1	1	1	1	1	1	1	4	4	1	1	1	1	4	4	4	4	2	0	4	4	0
0.091	(-)	0.4	(-)	0.02	(-)	0.05	(-)	0	(-)	N	3	1	0	0	1	1	4	1	1	4	4	4	3	1	1	1	4	1	1	1	1	1	4	4	1	1	1	1	4	1	1	1	2	1	4	4	1	1	1
0.094	(-)	0.4	(-)	0.02	(-)	0.04	(-)	0	(-)	N	1	2	0	0	1	5	2	1	2	2	4		2	3	4	1	1	2	1	1	4	1	4	4	2	2	4	1	1	4	4	4	1	4	4	4	1	2	2
0.094	(-)	0.4	(-)	0.02	(-)	0.05	(-)	0	(-)	N	1	4	1	0	1	1	3	1	1	1	1	1	1	2	1	1	1	1	1	1	1	1	4	4	1	1	1	1	4	4	1	1	1	1	4	4	1	1	1
0.092	(-)	0.4	(-)	0.04	(-)	0.06	(-)	0	(-)	N	4	1	0	0	1	1	3	1	0	0	1	1	1	1	5	1	1	2	1	1	1	1	1	1	1	1	1	4	4	4	4	4	1	1	4	1	1	1	1
0.096	(-)	0.4	(-)	0.02	(-)	0.07	(-)	0	(-)	N	1	4	1	0	1	1	2	1	1	1	1	1	1	2	1	2	1	1	1	1	1	1	1	1	1	1	1	1	4	4	4	4	2	1	4	4	1	1	1
0.096	(-)	0.4	(-)	0.1	(-)	0.06	(-)	15.4	(-)	N	2	4	1	0	1	1	1	1	1	1	1	1	1	1	1	1	1	1	1	1	1	1	4	4	1	1	1	1	4	4	1	1	1	1	4	4	1	1	1
0.095	(-)	0.4	(-)	0.02	(-)	0.08	(-)	0	(-)	N	1	0	0	0	1	1	1	1	1	1	1	1	1	1	1	1	1	1	1	1	1	1	4	4	1	1	1	1	4	4	4	1	1	1	4	1	1	1	1
0.094	(-)	0.4	(-)	0.01	(-)	0.05	(-)	0	(-)	N	3	4	1	0	1	1	1	1	1	1	1	1	2	1	5	1	4	1	1	1	1	1	4	4	1	1	1	1	4	4	1	1	1	1	4	4	1	1	1
0.095	(-)	0.4	(-)	0.02	(-)	0.06	(-)	0	(-)	N		3	1	0	1	1	2	1	1	1	1	2	2	1	1	1	1	1	1	1	1	1	4	4	1	1	1	1	4	1	1	4	1	1	4	4	1	1	1
0.095	(-)	0.4	(-)	0.02	(-)	0.33	(-)	0	(-)	N	3	1	0	0	1	1	1	1	0	0	1	0	1	1	1	1	1	1	1	1	1	1	4	4	1	1	1	1	4	4	4	4	1	1	4	4	1	1	1
0.148	(-)	0.4	(-)	0.03	(-)	0.14	(-)	0.1	(-)	N	4	1	1	0	1	1	2	1	1	2	1	2	2	1	1	1	1	2	1	1	1	1	4	4	2	1	1	1	4	4	1	1	1	2	4	4	1	1	1
0.09	(-)	0.4	(-)	0.01	(-)	0.09	(-)	17.4	(-)	X	2	1	1	0	1	1	1	1	1	4	1	1	1	1	1	1	1	1	1	1	1	1	1	1	1	1	1	1	4	4	4	1	1	1	4	4	1	1	1
0.091	(-)	0.4	(-)	0.01	(-)	0.07	(-)	0	(-)	N	3	1	1	0	1	1	2	1	1	1	1	1	1	1	1	1	1	1	1	1	1	1	4	4	1	1	1	1	4	4	4	4	1	1	4	4	1	1	1
0.091	(-)	0.4	(-)	0.02	(-)	0.06	(-)	44.5	(-)	N	1	3	1	0	1	1	3	1	1	1	1	1	1	1	5	1	1	2	1	1	1	1	4	4	2	1	1	3	4	4	1	1	1	0	4	4	1	1	1
0.09	(-)	0.4	(-)	0.01	(-)	0.13	(-)	0	(-)	N	3	3	0	0	1	1	3	1	1	1	4	0	1	2	1	1	1	1	1	1	1	1	4	4	2	2	1	3	4	4	4	1	1	1	4	4	1	1	1
0.094	(-)	0.4	(-)	0.02	(-)	0.11	(-)	3.3	(-)	X	4	3	1	0	1	1	4	1	0	1	1	1	1	1	1	1	1	1	1	1	1	1	4	4	1	1	1	1	4	4	1	4	4	1	4	4	1	1	1
0.084	(-)	0.4	(-)	0.01	(-)	0.03	(-)	0	(-)	X	3	3	1	0	1	1	4	1	0	4	1	2	1	2	1	1	1	2	1	1	1	1	4	4	2	1	1	4	4	4	1	4	4	0	4	1	1	2	1
0.097	(-)	0.4	(-)	0.02	(-)	0.04	(-)	0.6	(-)	X	2	3	1	0	1	5	4	1	0	4	4	2	4	1	1	1	1	1	1	1	1	1	4	4	1	1	1	4	4	4	1	4	4	4	4	4	1	1	1
0.252	(-)	0.4	(-)	0.01	(-)	0.05	(-)	0	(-)	X	3	2	1	0	1	1	3	1		2	4	1	4	3	2	1	1	1	1	1	1	1	4	1	1	1	1	1	4	4	1	4	4	3	4	4	1	1	1
0.092	(-)	0.4	(-)	0.03	(-)	0.04	(-)	0	(-)	X	4	1	1	0	1	2	3	1	1	2	1	0	1	1	1	2	1	2	1	1	1	1	4	4	2	1	1	2	4	4	4	4	3	1	4	4	1	2	1
0.097	(-)	0.4	(-)	0.02	(-)	0.02	(-)	0	(-)	X	3	4	0	0	1	1	2	2	1	1	1	1	1	2	1	1	1	1	1	1	1	1	4	4	2	2	1	1	4	4	1	1	2	1	4	4	1	2	1
0.095	(-)	0.4	(-)	0.02	(-)	0.04	(-)	0	(-)	X	1	1	1	0	1	1	3	1	2	1	4	2	4	4	5	1	4	1	1	1	1	1	4	1	3	1	1	4	4	4	1	4	2	1	4	4	1	3	2
0.093	(-)	0.4	(-)	0.03	(-)	0.03	(-)	6.4	(-)	X	2	1	1	0	5	1	3	1	0	3	1	1	4	4	1	2	1	1	1	1	1	1	4	4	3	2	4	2	4	4	1	4	3	1	4	4	1	1	1
0.094	(-)	0.4	(-)	0.01	(-)	0.05	(-)	0	(-)	X	1	1	1	0	4	1	3	1	1	2	1	1	4	4	4	1	1	1	1	1	1	1	4	4	2	2	4	2	4	4	4	4	2	0	4	4	1	1	1
0.091	(-)	0.4	(-)	0.06	(-)	0.08	(-)	5.4	(-)	X	3	1	1	0	1	1	2	1	1	1	1	1	2	2	2	1	1	1	1	1	1	1	4	4	1	1	1	1	4	4	1	4	1	1	4	4	1	1	1
0.095	(-)	0.4	(-)	0.01	(-)	0.03	(-)	0	(-)	X	3	2	0	0	1	1	1	1	1	1	1	1	4	4	3	1	1	1	1	1	1	1	4	1	2	1	1	1	4	4	1	1	3	1	4	4	1	1	1
0.093	(-)	0.4	(-)	0.01	(-)	0.04	(-)	0	(-)	X	4	4	1	0	1	1	3	1	1	4	1	2	4	3	3	1	4	1	1	1	1	1	4	4	2	1	1	2	4	4	1	1	3	1	4	4	1	2	1
0.201	(-)	0.4	(-)	0.05	(-)	0.09	(-)	0	(-)	X	2	1	0	0	1	1	1	1	1	1	1	1	2	2	1	1	1	1	1	1	1	1	1	1	1	1	1	1	4	4	4	4	1	1	4	4	1	1	1
0.091	(-)	0.4	(-)	0.02	(-)	0.05	(-)	0	(-)	X	1	1	1	0		1	3	1	2	4	1	2	4	4	5	1	4	1	1	1	1	1	4	4	3	1	1	4	4	4	1	4	4	1	4	4	1	3	2
0.094	(-)	0.4	(-)	0.03	(-)	0.07	(-)	0	(-)	X	4	2	0	0	1	1	1	1	1	1	1	1	1	1	1	1	4	1	1	1	1	1	4	4	1	1	1	1	4	4	1	4	2	1	4	4	1	1	1
0.089	(-)	0.4	(-)	0.03	(-)	0.03	(-)	0	(-)	N	4	2	0	0	4	1	4	1	2	1	1	3	3	2	4	2	1	1	1	4	4	4	4	1	1	1	1	1	4	4	1	4	4	1	4	4	1	1	1
0.094	(-)	0.4	(-)	0.03	(-)	0.03	(-)	0	(-)	N	3	4	0	0	1	5	3	1	1	1	1	1	1	2	2	1	1	1	1	1	1	1	4	4	1	1	1	1	4	4	1	4	3	1	4	4	1	1	1
0.092	(-)	0.4	(-)	0.02	(-)	0.04	(-)	0	(-)	X	2	2	0	0	4	1	2	2	1	2	1	2	2	3	3	1	1	2	1	1	1	1	1	1	2	2	1	2	4	1	1	4	4	2	4	4	1	2	2
0.119	(-)	0.4	(-)	0.01	(-)	0.05	(-)	0	(-)	X	2	2	0	0	1	1	2	2	1	1	1	0	2	2	2	1	1	2	1	1	1	1	4	4	2	2	1	2	1	1	1	4	4	1	4	4	0
0.091	(-)	0.4	(-)	0.03	(-)	0.17	(-)	3.2	(-)	X	1	1	0	0	4	1	4	1	1	1	1	1	1	1	1	1	1	1	1	1	1	1	4	4	2	2	1	1	4	1	1	4	4	4	4	4	1	1	1
0.093	(-)	0.4	(-)	0.05	(-)	0.03	(-)	0	(-)	X	1	1	0	0	1	1	3	1	1	1	1	2	1	2	2	2	1	2	1	1	1	1	4	4	2	1	1	1	4	4	4	4	2	1	4	1	1	2	1
0.093	(-)	0.4	(-)	0.17	(-)	0.1	(-)	7.8	(-)	X	1	1	0	0	1	1	1	1	1	1	1	2	1	1	1	1	1	1	1	1	1	1	4	4	1	1	1	1	4	4	1	4	4	2	4	4	1	1	1
0.094	(-)	0.4	(-)	0.03	(-)	0.05	(-)	0	(-)	X	1	1	1	0	1	1	2	1	1	1		1	4	1	1	1	1	1	1	1	1	1	4	4	1	1	1	1	4	4	4	4	3	1	4	4	1	1	1
0.092	(-)	0.4	(-)	0.05	(-)	0.46	(-)	0	(-)	X	1	1	1	0	1	1	1	1	1	1	1	1	1	1	1	1	1	1	1	1	1	1	4	4	1	1	1	1	4	4	4	4	2	1	4	4	1	1	1
0.091	(-)	0.4	(-)	0.02	(-)	0.05	(-)	50.1	(+)	X	1	1	1	0	1	1	2	2	1	3	1	2	4	3	1	1	4	2	1	1	1	1	4	4	2	1	1	1	4	4	1	4	4	1	1	4	1	2	1
0.091	(-)	0.4	(-)	0.02	(-)	0.04	(-)	0.1	(-)	N	2	1	1	0	1	1	1	1	1	1	1	1	1	1	1	1	1	1	1	1	1	1	4	4	1	1	1	4	4	4	1	4	4	1	4	4	1	1	1
0.095	(-)	0.4	(-)	0.03	(-)	0.02	(-)	0	(-)	X	4	1	1	0	1	1	4	1	1	1	1	1	4	3	3	1	1	1	1	1	1	1	4	4	2	1	1	1	1	1	1	1	3	1	4	4	1	2	1
0.09	(-)	0.4	(-)	0.02	(-)	0.18	(-)	0	(-)	X	2	1	1	0	1	1	1	1	1	1	1	0	2	2	2	1	1	1	1	1	1	1	4	4	1	1	1	1	4	4	1	1	3	1	4	4	1	1	1
0.099	(-)	0.4	(-)	0.01	(-)	0.03	(-)	0	(-)	D	4	1	0	0	4	1	4	1	4	4	4	3	1	2	1	1	4	2	1	1	1	1	4	4	3	3	1	3	4	4	1	4	4	4	4	4	0
0.094	(-)	0.4	(-)	0.02	(-)	0.03	(-)	0	(-)	D	4	4	0	0	4	1	4	1	1	4	1	2	1	1	1	1	1	1	1	1	1	1	4	4	2	1	1	2	4	4	1	4	4	1	4	4	1	1	1
0.096	(-)	0.4	(-)	0.02	(-)	0.03	(-)	0	(-)	D	3	1	0	0	4	1	4	1	1	1	1	1	1	2	1	1	1	1	1	1	1	1	1	4	2	1	1	2	4	1	1	1	4	1	4	4	1	1	1
0.091	(-)	0.4	(-)	0.02	(-)	0.05	(-)	0	(-)	D	3	1	0	0	1	1	2	1	1	1	1	1	1	2	1	1	1	1	1	1	1	1	1	1	1	1	1	1	4	1	1	4	2	1	4	4	0
0.094	(-)	0.4	(-)	0.02	(-)	0.08	(-)	3.2	(-)	D	2	0	0	0	4	1	4	1	1	2	4	0	1	4	4	1	1	2	4	4	4	1	4	4	2	2	1	2	4	1	1	4	4	4	4	4	0
0.095	(-)	0.4	(-)	0.01	(-)	0.04	(-)	0	(-)	D	1	1	0	0	1	1	2	1	1	1	1	1	1	2	1	1	1	1	1	1	1	1	4	4	1	1	1	1	4	1	1	1	1	1	1	4	1	1	1
0.092	(-)	0.4	(-)	0.05	(-)	0.03	(-)	0	(-)	D	1	1	0	0	1	2	2	2	2	1	4	2	2	2	2	1	1	2	1	1	1	1	4	4	2	2	1	1	4	1	1	1	2	2	4	1	0
0.089	(-)	0.4	(-)	0.74	(-)	0.03	(-)	0	(-)	D	1	4	1	0	1	1	2	1	1	1	1	1	1	2	1	1	1	1	1	1	1	1	4	4	1	1	1	1	4	1	1	4	2	2	4	4	1	1	1
0.091	(-)	0.4	(-)	0.01	(-)	0.24	(-)	5.7	(-)	D	3	3	0	0	4	1	1	1	1	1	1	1	1	1	1	1	1	1	1	1	1	1	1	4	1	1	1	1	1	1	1	4	4	1	4	4	1	1	1
0.101	(-)	0.4	(-)	0.02	(-)	0.04	(-)	5.5	(-)	D	1	0	0	0	1	1	1	1	1	1	1	1	1	1	1	1	1	1	1	1	1	1	4	4	1	1	1	1	4	1	1	1	4	1	4	4	0
0.093	(-)	0.4	(-)	0.02	(-)	0.04	(-)	0	(-)	D	3	1	0	0	1	1	1	1	1	1	1	1	1	1	1	1	1	1	1	1	1	1	4	4	1	1	1	1	4	4	4	4	1	1	4	4	1	1	1
0.096	(-)	0.4	(-)	0.01	(-)	0.17	(-)	0	(-)	D	2	3	0	0	1	1	5	1	0	1	1	1	1	1	1	1	4	1	1	1	1	1	4	4	2	1	1	2	4	1	1	1	3	0	4	4	0
0.102	(-)	0.4	(-)	0.08	(-)	0.03	(-)	0	(-)	D	3	2	0	0	1	1	4	1	1	2	4	1	1	1	1	1	1	1	1	1	1	1	4	4	2	1	1	2	1	4	1	1	4	3	4	4	1	2	1
0.092	(-)	0.4	(-)	0.02	(-)	0.02	(-)	0	(-)	D	3	2	0	0	1	2	2	2	1	2	4	2	3	3	3	3	4	1	4	1	4	1	4	1	2	2	1	2	4	1	1	1	4	1	4	4	1	2	2
0.091	(-)	0.4	(-)	0.01	(-)	0.05	(-)	10.2	(-)	N	3	2	0	0	4	1	2	1	1	3	1	1	1	1	1	1	1	1	1	1	1	1	4	4	1	1	1	2	4	4	1	1	4	0	4	4	0
0.091	(-)	0.4	(-)	0.03	(-)	0.2	(-)	0	(-)	N	2	1	0	0	4	1	4	1	2	3	1	3	4	4	1	1	1	2	1	1	4	1	4	4	1	1	1	3	4	4	1	1	3	3	4	4	0
0.095	(-)	0.4	(-)	0.02	(-)	0.04	(-)	0	(-)	D	4	4	0	0	1	1	4	1	1	2	1	1	1	2	1	1	1	1	1	1	1	1	4	4	1	1	1	1	4	4	1	1	3	1	4	4	1	1	1
0.098	(-)	0.4	(-)	0.02	(-)	0.08	(-)	3.9	(-)	D				0	1	1	2	1	1	1	1	1	1	1	1	1	1	1	1	1	1	1	4	4	1	1	1	1	4	4	4	4	1	1	4	4	1	1	1
0.094	(-)	0.4	(-)	0.01	(-)	0.05	(-)	0	(-)	D	4	2	0	0	1	1	2	1	1	1	1	2	1	2	1	1	1	2	1	1	1	1	1	1	2	1	1	1	4	1	1	1	3	1	4	4	0
0.089	(-)	0.4	(-)	0.02	(-)	0.03	(-)	0	(-)	D	2	4	0	0	1	1	3	1	1	1	1	2	1	1	1	1	1	2	1	1	1	1	4	4	1	1	1	1	4	1	1	4	3	1	4	4	1	3	1
0.091	(-)	0.4	(-)	0.02	(-)	0.05	(-)	25.4	(-)	D	2	2	0	0	1	1	1	1	3	1	1	0	1	4	2	1	1	2	1	1	1	1	4	4	2	1	1	4	4	1	1	1	4	3	4	4	1	1	1
0.098	(-)	0.4	(-)	0.02	(-)	0.03	(-)	0	(-)	X	3	1	0	0	4	1	1	1	1	2		3	1	1	1	1	4	1	1	1	1	1	4	4	1	1	1	1	4	4	1	4	4	0	4	4	0
0.095	(-)	0.4	(-)	0.01	(-)	0.08	(-)	0	(-)	N	2	4	1	0	4	5	4	1	1	1	4	4	4	4	4	1	4	1	4	1	1	1	4	4	4	4	4	1	4	1	1	1	1	4	4	4	1	1	1
0.091	(-)	0.4	(-)	0.04	(-)	0.02	(-)	0	(-)	D	4	0	0	0	1	1	1	1	1	1	1	1	1	1	1	1	1	1	1	1	1	1	4	4	1	1	1	2	4	4	4	1	3	2	4	4	0
0.092	(-)	0.4	(-)	0.02	(-)	0.04	(-)	6.6	(-)	D	3	4	0	0	4	1	2	1	1	2	1	2	1	1	1	1	1	1	1	1	1	1	4	4	1	1	1	1	4	4	4	1	4	2	4	1	1	1	1
0.094	(-)	0.4	(-)	0.01	(-)	0.04	(-)	4.7	(-)	D	1	3	0	0	1	1	1	1	1	1	1	1	1	1	1	1	1	1	1	1	1	1	4	4	1	1	1	1	1	1	1	1	4	1	4	4	1	1	1
0.09	(-)	0.4	(-)	0.02	(-)	0.05	(-)	0	(-)	D	3	1	0	0	1	1	1	1	0	0	1	1	4	4	4	1	1	2	1	1	1	1	4	4	1	1	1	2	4	4	1	4	2	1	4	4	0
0.091	(-)	0.4	(-)	0.04	(-)	0.03	(-)	0	(-)	D	3	4	1	0	1	1	2	1	1	1	1	1	1	2	2	1	1	1	1	1	1	1	1	1	1	1	1	1	1	1	1	1	1	1	1	4	1	1	1
0.097	(-)	0.4	(-)	0.02	(-)	0.08	(-)	0	(-)	D	1	4	0	0	4	1	3	1	2	2	1	2	1	3	1	1	1	3	1	1	1	1	1	1	1	1	1	1	4	4	1	1	4	2	4	1	1	1	1
0.089	(-)	0.4	(-)	0.03	(-)	0.03	(-)	0	(-)	D	1	1	0	0	4	2	3	1	1	1	1	1	2	3	2	1	1	3	1	4	1	1	1	4	3	1	1	1	4	4	4	4	4	3	4	4	1	2	1
0.091	(-)	0.4	(-)	0.02	(-)	0.04	(-)	4.3	(-)	D	1	2	1	0	4	1	4	1	1	4	1	1	1	4		1	1	1	1	4	4	1	4	4	2	1	1	2	1	1	1	1	1	1	1	4	1	1	1
0.1	(-)	0.4	(-)	0.02	(-)	0.1	(-)	0	(-)	N	4	4	0	0	1	1	1	1	1	1	1	1	3	2	2	1	1	1	1	1	1	1	4	4	1	1	1	1	4	4	4	4	1	1	4	1	0
0.092	(-)	0.4	(-)	0.02	(-)	0.02	(-)	0	(-)	N	3	4	0	0	1	1	1	1	1	1	1	1	1	1	1	1	1	1	1	1	1	1	1	1	1	1	1	1	1	1	1	1	2	1	4	1	1	1	1
0.096	(-)	0.4	(-)	0.09	(-)	0.04	(-)	0	(-)	N	4	1	0	0	1	1	1	1	1	1	1	1	3	1	1	1	1	1	1	1	1	1	4	4	1	1	1	1	4	4	1	4	1	0	4	4	0
0.098	(-)	0.4	(-)	0.02	(-)	0.1	(-)	0	(-)	N	2	4	1	0	1	1	1	1	1	1	1	1	1	1	1	1	1	1	1	1	1	1	4	4	1	1	1	1	4	4	1	1	1		4	4	1	1	1
0.091	(-)	0.4	(-)	0.04	(-)	0.02	(-)	0	(-)	N	1	4	1	0	1	1	1	1	1	1	1	1	1	1	1	1	1	1	1	1	1	1	4	4	1	1	1	1	4	4	4	4	1	1	4	4	1	1	1
0.095	(-)	0.4	(-)	0.05	(-)	0.08	(-)	0	(-)	N	1	4	1	0	1	1	3	1	1	1	4	2	3	1	1	2	1	2	1	1	1	1	4	4	3	2	1	2	4	4	1	1	1	3	4	4	1	2	1
0.093	(-)	0.4	(-)	0.03	(-)	0.17	(-)	2.5	(-)	N	1	4	1	0	1	1	2	1	1	1	1	1	1	1	1	1	1	2	1	1	1	1	4	4	1	1	1	1	4	4	1	1	4	1	4	4	1	1	1
0.091	(-)	0.4	(-)	0.04	(-)	0.03	(-)	0	(-)	N	1	4	1	0	1	1	4	1	1	1	1	1	2	3	2	1	1	1	1	1	1	1	4	4													1	2	1
0.419	(-)	0.4	(-)	0.01	(-)	0.05	(-)	0.3	(-)	N	1	4	1	0	1	1	2	1	1	1	1	1	1	1	1	1	1	1	1	1	1	1	4	4	1	1	1	1	4	4	4	1	3	2	4	4	1	1	1
0.092	(-)	0.4	(-)	0.02	(-)	0.05	(-)	0	(-)	N	1	3	1	0	1	1	3	2	1	1	4	2	1	2	2	2	1	2	1	1	4	1	4	4	2	2	1	1	4	4	4	1	2	2	1	4	1	2	2
0.088	(-)	0.4	(-)	0.01	(-)	0.04	(-)	0	(-)	N	1			0	1	1	2	1	1	1	1	1	2	2	1	1	1	2	1	1	1	1	1	1	1	1	1	1	1	1	1	1	4	1	4	1	1	1	1
0.115	(-)	0.4	(-)	0.01	(-)	0.07	(-)	0	(-)	N	1	3	1	0	1	1	2	1	1	1	1	1	1	1	1	1	1	1	1	1	1	1	1	1	1	1	1	1	1	4	1	1	3	1	2	2	1	1	1
0.092	(-)	0.4	(-)	0.03	(-)	0.14	(-)	0	(-)	N	1	2	1	0	1	1	1	1	1	1	1	1	2	2	2	1	1	1	1	1	1	1	4	4													1	1	1
0.094	(-)	0.4	(-)	0.02	(-)	0.6	(-)	0	(-)	N	1	1	0	0	1	1	1	2	0	0	1	1	1	1	1	1	1	2	1	1	1	1	4	4	1	1	1	1	4	4	4	4	2	1	4	1	0
0.09	(-)	0.4	(-)	0.02	(-)	0.03	(-)	0	(-)	O	2	4	0	0	1	1	1	1	0	1	1	1	2	1	1	1	1	1	1	1	1	1	4	4	1	1	1	1	4	4	1	4	2	0	4	4	0
0.094	(-)	0.4	(-)	0.01	(-)	0.03	(-)	0	(-)	O	1	1	0	0	1	1	2	2	0	0	4	1	1	3	3	1	1	2	1	1	1	1	4	4	2	1	1		4	4	1	4	4	2	4	4	0
0.091	(-)	0.4	(-)	0.05	(-)	0.05	(-)	9	(-)	O	1		0	0	1	1	1	1	0	0	4	0	1	1	3	1	1	2	1	1	4	1	4	4	2	1	1	1	4	4	1	4	4	1	4	4	0
0.094	(-)	0.4	(-)	0.02	(-)	0.07	(-)	0	(-)	O	1	0	0	0	1	1	1	1	0	0	1	1	1	2	2	1	1	1	1	1	1	1	4	4	1	2	1	1	4	4	1	4	3	1	4	4	0
0.097	(-)	0.4	(-)	0.02	(-)	0.03	(-)	0	(-)	D	2		0	0	1	1	1	1	1	1	1	1	1	2	1	1	1	1	1	1	1	1	1	1	1	1	1	1	1	1	1	1	1	1	1	4	1	1	1
0.091	(-)	0.4	(-)	0.06	(-)	0.05	(-)	0	(-)	D	3	2	0	0	4	1	2	1	1	1	1	3	1	2	2	1	1	2	1	1	1	1	4	4	2	2	1	1	4	4	1	4	1	3	4	4	0
0.082	(-)	0.4	(-)	0.07	(-)	0.05	(-)	0	(-)	D	2	2	0	0	4	1	4	1	1	1	1	0	1	1	1	1	1	1	1	1	1	1	4	4	4	1	1	1	4	1	1	4	4	4	4	4	1	1	1
0.087	(-)	0.4	(-)	0.04	(-)	0.03	(-)	0	(-)	D	2	0	0	0	1	1	2	1	2	4	4	2	2	2	2	1	1	2	1	1	1	1	4	4	2	2	1	2	4	4	1	1	3	3	2	4	0
0.09	(-)	0.4	(-)	0.14	(-)	0.03	(-)	0	(-)	D	2	1	0	0	4	1	2	1	1	1	4	1	1	3	3	1	1	2	1	1	1	1	4	4	1	1	1	1	4	4	1	1	3	3	4	4	1	1	1
0.092	(-)	0.4	(-)	0.19	(-)	0.03	(-)	0	(-)	D	2	1		0		1	4	1	2	1	1	1	1	2	2	1	1	2	1	4	4	1	4	4	2	1	1	4	4	4	1	1	4	2	4	4	1	1	1
0.091	(-)	0.4	(-)	0.19	(-)	0.06	(-)	0	(-)	D	2	1	0	0	4	2	4	1	1	1	1	2	1	2	2	1	4	1	1	1	1	1	4	4	2	1	1	3	4	4	1	1	1	2	4	4	1	1	1
0.087	(-)	0.4	(-)	0.06	(-)	0.03	(-)	0	(-)	D	3	1	0	0	1	1	1	1	1	4	1	1	4	4	4	1	4	1	1	1	1	1	1	4	3	1	1	1	4	4	1	1	4	1	4	1	0
0.094	(-)	0.4	(-)	0.04	(-)	0.07	(-)	24.5	(-)	D	2	1	0	0	1	1	4	1	0	4	4	2	1	1	1	1	1	1	1	1	1	1	4	4	2	1	1	2	4	4	1	4	4	0	4	4	0
0.089	(-)	0.4	(-)	0.01	(-)	0.05	(-)	0	(-)	D	2	1	0	0	1	1	4	1	3	2	1	1	1	2	2	3	4	2	1	1	1	1	1	4	2	1	1	2	4	1	1	1	3	1	4	4	1	1	1
0.092	(-)	0.4	(-)	0.02	(-)	0.07	(-)	0	(-)	D	4	1	0	0	4	1	4	1	4	0	1	1	1	1	1	1	1	1	4	1	1	1	4	4	2	2	1	4	4	4	1	4	4	4	4	4	0
0.086	(-)	0.4	(-)	0.01	(-)	0.03	(-)	0	(-)	D	4	1		0	1	1	1	1		1	1	1	1	1	1	1	1	1	1	1	1	1	1	1	1	1	1	1	1	1	1	4	4	1	4	4	1	1	1
0.09	(-)	0.4	(-)	0.01	(-)	0.03	(-)	0	(-)	N	2	1	0	0	1	1	4	1	0	0	4	2	2	2	2	1	1	1	1	1	1	1	4	4	1	1	1	1	4	4	1	4	2	1	4	1	1	1	1
0.092	(-)	0.4	(-)	0.02	(-)	0.06	(-)	0.1	(-)	N	3		0	0	1	1	1	1	0	0	1	1	1	2	1	1	1	1	1	1	1	1	4	4	1	1	1	1	4	4	1	4	2	1	4	4	0
0.114	(-)	0.4	(-)	0.04	(-)	0.05	(-)	0	(-)	N	3		0	0	1	1	1	1	0	0	4	1	4	1	1	1	1	1	1	1	1	1	4	4	1	1	1	1	4	4	1	4	1	1	4	4	0
0.09	(-)	0.4	(-)	0.01	(-)	0.58	(-)	0	(-)	N	2	1	0	0	1	1	1	1	1	1	4	1	4	4	2	1	1	1	1	1	4	1	4	4	1	1	1	1	4	4	4	4	1	1	4	1	0
0.091	(-)	0.4	(-)	0.03	(-)	0.03	(-)	0	(-)	N	2	1	1	0	1	1	4	1	1	4	4	1	4	4	4	1	1	2	1	1	1	1	4	4	2	2	1	2	4	1	1	1	2	1	4	4	0
0.099	(-)	0.4	(-)	0.03	(-)	0.05	(-)	0	(-)	N				0	1	1	4	2	1	3	4	1	2	3	1	1	1	1	1	1	1	1	4	4	2	1	1	2	4	1	1	4	1	1	4	1	0
0.105	(-)	0.4	(-)	1.3	(-)	0.03	(-)	0	(-)	N	4	2	1	0	1	1	4	1	1	4	1	1	4	3	1	1	4	1	1	1	4	1	4	4	1	1	1	1	4	4	1	1	3	1	4	1	1	1	1
0.115	(-)	0.4	(-)	0.03	(-)	0.05	(-)	1.4	(-)	O	1	1	0	0	1	1	1	1	0	0	1	0	1	1	1	1	1	3	1	1	1	1	4	4	1	1	1	1	2	2	1	4	1	0	4	1	0
0.092	(-)	0.4	(-)	0.04	(-)	0.05	(-)	0	(-)	O	1		0	0	1	1	1	2	0	0	1	1	4	4	4	1	4	1	4	1	1	1	4	4	1	1	1	2	4	4	4	4	4	1	4	1	0
0.091	(-)	0.4	(-)	0.02	(-)	0.06	(-)	0	(-)	O	2			0	1	1	1	1	1	1	1	1	4	4	4	1	4	1	1	1	1	1	4	4	2	1	1	1	1	4	1	4	3	1	4	4	0
0.092	(-)	0.4	(-)	0.04	(-)	0.04	(-)	0	(-)	O	2	2	0	0	4	1	1	1	0	0	4	1	1	1	1	1	1	1	1	1	1	1	4	4	1	1	1	1	4	4	4	4	1	1	4	1	0
0.091	(-)	0.4	(-)	0.03	(-)	0.04	(-)	0	(-)	O	1	1	0	0	1	1	1	1	1	1	4	0	1	2	2	1	1	1	1	1	1	1	4	4	2	1	1	1	4	4	4	4	1	1	4	4	1	2	1
15.2	(+)	11.12	(+)	3.2	(+)	1.42	(+)	334.9	(+)	D	2	4	0	0	1	1	1	1	1	1	1	1	2	2	1	1	1	2	1	1	1	1	4	4	1	1	1	2	4	4	4	1	3	1	4	4	1	1	1
0.091	(-)	0.4	(-)	0.01	(-)	0.04	(-)	0	(-)	D	1		0	0	1	1	1	1	1	1	1	1	2	1	1	1	4	1	1	1	1	1	4	4	1	1	1	1	4	4	4	1	1	1	4	4	1	1	1
0.096	(-)	0.4	(-)	0.03	(-)	0.04	(-)	0	(-)	D	1	1	0	0	1	1	1	1	1	2	1	3	1	2	2	3	1	1	1	1	1	1	4	4	1	1	1	1	4	4	1	4	4	2	4	4	1	1	1
0.091	(-)	0.4	(-)	0.08	(-)	0.03	(-)	0	(-)	D	2	2		0	1	1	1	1	1	1	1	1	2	2	1	1	1	1	1	1	1	1	1	4	2	1	1	2	4	4	1	1	3	2	4	1	0
0.093	(-)	0.4	(-)	0.07	(-)	0.12	(-)	0	(-)	D	2	1	0	0	1	1	2	1	2	1	1	1	2	1	1	1	4	2	1	1	1	1	4	4	1	1	1	2	4	4	1	1	4	3	4	4	1	2	1
0.098	(-)	0.4	(-)	0.02	(-)	0.02	(-)	0	(-)	D	4	1	0	0	1	1	1	1	1	1	1	1	1	1	1	1	1	1	1	1	1	1	4	4	1	1	1	1	4	4	1	4	4	1	4	4	0
0.097	(-)	0.4	(-)	0.02	(-)	0.06	(-)	4.6	(-)	D	2	1	0	0	1	1	1	1	0	0	1	1	1	1	1	1	1	1	1	1	1	1	1	4	1	1	1	1	4	4	4	4	4	1	4	4	0
0.094	(-)	0.4	(-)	0.04	(-)	0.06	(-)	0	(-)	D	1	2	0	0	1	1	1	1	1	1	1	1	3	2	2	2	1	1	1	1	1	1	1	1	1	1	1	1		4	4	4	2	3	1	4	1	1	1
0.09	(-)	0.4	(-)	0.02	(-)	0.04	(-)	0	(-)	D	3	4	1	0	1	1	1	1	1	1	1	1	2	3	2	1	1	2	1	1	1	1	4	1	2	1	1	1	4	4	1	1	2	2	4	1	1	1	1
0.092	(-)	0.4	(-)	0.01	(-)	0.07	(-)	0	(-)	D	3	4	1	0	1	1	1	1	1	1	1	1	1	1	1	1	1	1	1	1	1	1	4	4	1	1	1	1	4	4	4	1	2	2	4	4	1	1	1
0.106	(-)	0.4	(-)	0.02	(-)	0.08	(-)	0	(-)	D	4	0	0	0	1	1	1	1	1	1	1	1	1	1	1	1	1	1	1	1	1	1	4	4	1	1	1	2	4	4	1	1	4	0	1	4	0
0.097	(-)	0.4	(-)	0.02	(-)	0.08	(-)	1	(-)	D	4	1	0	0	1	1	1	1	4	1	1	3	1	1	1	1	4	1	1	1	1	1	4	4	2	1	1	1	4	1	1	4	3	1	4	1	1	2	1
0.092	(-)	0.4	(-)	0.04	(-)	0.06	(-)	0	(-)	D	1	1	0	0	1	1	4	1	2	4	1	1	1	1	1	1	1	1	1	1	1	1	4	4	2	2	1	2	4	1	1	4	4	3	4	4	0
0.109	(-)	0.4	(-)	0.02	(-)	0.02	(-)	0	(-)	D	2	1	0	0	1	1	1	1	4	4	4	1	4	1	1	1	4	1	1	1	1	1	4	4	1	1	1	1	4	1	1	1	4	1	4	4	1	1	1
0.093	(-)	0.4	(-)	0.02	(-)	0.05	(-)	4.3	(-)	D	2	0	0	0	1	1	1	1	0	0	1	1	1	1	1	1	1	1	1	1	1	1	4	4	1	1	1	2	4	4	1	4	2	1	4	4	0
0.092	(-)	0.4	(-)	0.02	(-)	0.18	(-)	0	(-)	D	4	1	0	0	1	1	1	1	1	1	1	1	1	1	1	1	1	1	1	1	1	1	4	4	1	1	1	1	4	4	1	4	4	1	4	4	0
0.164	(-)	0.4	(-)	0.04	(-)	0.03	(-)	0	(-)	D	1	0	0	0	1	1	3	1	1	4	1	2	1	1	1	1	4	1	1	1	1	1	4	4	1	1	1	1	4	4	1	1	4	1	4	4	0
0.091	(-)	0.4	(-)	0.13	(-)	0.03	(-)	0.5	(-)	D	1	1	0	0	1	1	1	1	1	2	1	1	1	1	1	1	4	1	1	1	1	1	4	4	1	1	1	2	4	1	1	1	4	4	4	4	1	1	1
0.097	(-)	0.4	(-)	0.07	(-)	0.05	(-)	0	(-)	D	1	0	0	0	1	1	1	1	1	1	1	1	3	1	1	1	4	1	1	1	1	1	4	4	1	1	1	3	4	1	1	1	4	1	4	4	0
0.085	(-)	0.4	(-)	0.02	(-)	0.5	(-)	0	(-)	D	4	2	1	0	1	1	1	1	3	4	1	1	2	2	1	4	1	1	1	1	1	1	1	1	2	2	1	3	4	4	1	1	2	1	1	1	1	3	2
0.098	(-)	0.4	(-)	0.02	(-)	0.07	(-)	0	(-)	D	3	1	0	0	1	1	1	1	1	1	1	1	1	1	1	1	1	1	1	1	1	1	4	4	1	1	1	1	4	4	4	1	1	1	4	4	0
0.091	(-)	0.4	(-)	0.03	(-)	0.05	(-)	1.8	(-)	D	1	0	0	0	1	1	1	1	0	0	4	2	2	2	1	1	1	1	1	1	1	1	4	4	2	2	1	3	4	1	1	4	4	2	4	4	0
0.098	(-)	0.4	(-)	0.04	(-)	0.02	(-)	0	(-)	D	3	1	0	0	1	1	1	1	1	1	1	1	1	2	1	1	1	1	1	4	1	1	4	4	1	1	1	1	1	4	1	1	4	1	4	4	0
0.089	(-)	0.4	(-)	0.01	(-)	0.02	(-)	0	(-)	D	4	0	0	0	1	1	1	1	0	0	4	2	1	2	1	1	1	2	1	1	1	1	4	4	2	2	1	2	4	4	1	4	4	0	4	4	0
0.093	(-)	0.4	(-)	0.02	(-)	0.05	(-)	0	(-)	D	1	2	0	0	1	1	1	1	1	1	1	1	1	1	1	1	1	1	1	1	1	1	4	4	1	1	1	1	4	4	1	1	2	1	4	4	0
0.097	(-)	0.4	(-)	0.04	(-)	0.06	(-)	0	(-)	D	1	1	1	0	1	1	1	1	1	2	1	1	2	1	1	1	1	1	1	1	1	1	4	4	1	1	1	1	4	4	1	1	4	1	4	4	0
0.091	(-)	0.4	(-)	0.02	(-)	0.04	(-)	14.1	(-)	D	1	0	1	0	1	1	1	1	0	0	1	1	2	2	1	1	1	4	1	1	4	1	1	1	4	1	1	4	4	4	1	4	4	0	4	4	0
0.09	(-)	0.4	(-)	0.03	(-)	0.06	(-)	2.9	(-)	D	1	0	0	0	1	5	1	1	4	4	4	1	1	1	1	1	1	2	1	1	1	1	4	4	2	1	1	4	4	1	1	1	4	1	4	4	0
0.09	(-)	0.4	(-)	0.02	(-)	0.04	(-)	0	(-)	D	1	1	1	0	1	1	1	1	0	0	1	1	2	1	1	1	1	1	1	1	1	1	4	4	2	1	1	1	4	4	4	4	1	0	4	4	0
0.092	(-)	0.4	(-)	0.03	(-)	0.07	(-)	0	(-)	D	3	0	0	0	1	1	1	1	0	0	1	2	1	1	1	1	1	1	1	1	1	1	1	4	1	1	1	2	1	4	1	4	2	0	4	4	0
0.121	(-)	0.4	(-)	0.03	(-)	0.04	(-)	0	(-)	D	4	1	0	0	1	1	1	1	1	1	1	1	1	1	1	1	1	1	1	1	1	1	4	1	1	1	1	1	4	4	1	1	4	1	4	4	0
0.093	(-)	0.4	(-)	0.02	(-)	0.02	(-)	0	(-)	D	4	0	0	0	1	1	4	1	0	0	1	0	1	1	1	1	1	1	1	1	1	1	1	1	1	1	1	1	1	1	1	4	2	1	4	4	0
0.196	(-)	0.4	(-)	0.02	(-)	0.04	(-)	1.6	(-)	D	3	1	0	0	1	1	2	1	1	1	4	1	1	1	1	1	1	1	1	1	1	1	1	1	2	1	1	1	4	4	1	1	4	1	4	1	1	1	1
0.092	(-)	0.4	(-)	0.03	(-)	0.1	(-)	0	(-)	D	1	0	0	0	1	1	2	1	2	3	4	2	1	1	1	2	1	1	1	1	1	1	4	4	2	1	1	1	4	4	1	1	3	2	4	4	0
0.093	(-)	0.4	(-)	0.02	(-)	0.02	(-)	0	(-)	D	3	1	1	0	1	1	2	1	3	2	1	2	1	1	1	1	4	1	1	1	1	1	4	4	1	1	1	1	1	4	1	1	2	1	1	4	1	1	1
0.098	(-)	0.4	(-)	0.04	(-)	0.03	(-)	0	(-)	N	4	0	0	0	1	1	1	1	0	0	1	1	1	1	1	1	4	1	1	1	1	1	4	4	2	1	1	1	4	4	4	4	2	2	4	1	0
0.107	(-)	0.4	(-)	0.04	(-)	0.03	(-)	0	(-)	N	4	1	0	0	1	1	1	1	1	1	1	1	1	1	1	1	1	1	1	1	1	1	4	4	1	1	1	1	4	1	1	1	2	1	4	4	1	1	1
0.124	(-)	0.4	(-)	0.03	(-)	0.03	(-)	0	(-)	N	4	4	1	0	1	1	1	1	1	1	1	1	1	1	1	1	1	1	1	1	1	1	4	4	1	1	1	1	1	4	4	4	1	2	4	1	1	1	1
0.094	(-)	0.4	(-)	0.01	(-)	0.02	(-)	0	(-)	N	4	3	1	0	1	1	2	1	2	1	1	1	2	2	1	1	1	2	4	1	1	1	4	4	1	1	1	2	4	4	1	1	1	2	4	4	1	1	1
0.098	(-)	0.4	(-)	0.01	(-)	0.04	(-)	0	(-)	N	2	2	1	0	1	1	2	1	4	2	1	3	2	2	1	1	4	1	1	1	1	1	4	4	2	2	1	1	4	4	4	4	1	4	4	4	1	1	1
0.096	(-)	0.4	(-)	0.02	(-)	0.05	(-)	0	(-)	N	2	1	1	0	1	1	1	1	1	1	1	1	1	1	1	1	1	1	1	1	1	1	4	4	1	1	1	1	4	4	1	4	1	1	4	4	1	1	1
87.18	(+)	34.94	(+)	6.79	(+)	3.38	(+)	956.4	(+)	N	3	4	1	0	1	1	1	1	4	1	1	2	2	2	1	3	4	2	1	1	1	1	4	4	2	1	1	1	4	4	1	1	2	2	4	4	1	2	1
18.18	(+)	87.46	(+)	3.96	(+)	1.42	(+)	1511.6	(+)	N	2	3	1	1	1	1	1	1	4	1	4	4	3	3	3	3	4	2	1	1	1	1	4	4	2	1	1	1	1	1	1	1				1	1	2	2
0.093	(-)	0.4	(-)	0.04	(-)	0.12	(-)	1.3	(-)	N	3	1	1	0	1	1	1	1	1	1	4	2	1	2	1	1	4	1	1	1	1	1	4	4	1	1	1	1	4	4	1	1	4	1	4	4	1	1	1
0.095	(-)	0.4	(-)	0.01	(-)	0.05	(-)	0	(-)	N	4	1	1	0	1	1	1	1	1	1	1	1	2	1	1	1	4	1	1	1	1	1	4	4	1	1	1	1	4	4	1	4	3	1	4	4	1	1	1
0.163	(-)	0.4	(-)	0.35	(-)	0.07	(-)	0	(-)	N	3	1	1	0	1	1	1	1	0	0	1	1	2	2	1	1	1	1	1	1	1	1	4	4	1	1	1	1	4	4	1	4	2	1	4	4	1	1	1
0.153	(-)	0.4	(-)	0.04	(-)	0.09	(-)	0	(-)	N	4	1	1	0	1	1	1	1	1	1	1	2	1	1	1	1	4	1	1	1	1	1	4	4	1	1	1	1	4	4	1	1	2	2	4	4	1	1	1
25.36	(+)	83.24	(+)	6.1	(+)	15.17	(+)	8189.2	(+)	N	3		1	1	1	1	1	1	4	1	4	2	1	1	4	4	1	1	1	1	1	1	4	4	1	1	1	1	4	4	1	1	2	2	4	4	1	1	1
0.1	(-)	0.4	(-)	0.03	(-)	0.11	(-)	0	(-)	N	3	2		0	1	1	1	1	4	1	4	2	2	1	1	1	4	1	1	1	1	1	4	4	2	1	1	1	4	4	1	1	1	1	4	4	1	1	1
0.093	(-)	0.4	(-)	0.06	(-)	0.1	(-)	0	(-)	N	2	0	1	0	1	1	1	1	4	1	4	1	4	4	1	4	4	1	1	1	1	1	4	4	1	1	1	4	4	1	1	4	2	2	4	1	0
0.092	(-)	0.4	(-)	0.01	(-)	0.04	(-)	0	(-)	N	2	0	1	0	4	4	4	4	0	0	1	1	1	1	1	1	4	1	1	1	1	1	4	4	1	1	1	1	4	4	1	4	4	1	4	1	0
0.096	(-)	0.4	(-)	0.01	(-)	0.05	(-)	0	(-)	N	2	1	1	0	1	1	4	2	0	0	4	2	1	1	1	1	4	1	1	1	1	1	4	4	2	2	4	2	1	4	4	4	4	2	4	4	1	2	2
97.25	(+)	238.1	(+)	7.56	(+)	17.88	(+)	7163.8	(+)	N	1	3	1	1	1	1	2	1		1	4	1	1	2	2	1	1	1	1	1	1	4	4	4	1	1	1	1	1	1	1	1	2	2	4	1	1	1	1
0.096	(-)	0.4	(-)	0.03	(-)	0.06	(-)	0	(-)	N	1	4	1	0	1	1	1	1	1	1	1	1	1	1	4	1	4	1	1	1	1	1	4	4	1	1	1	1	4	4	1	4	4	1	4	4	1	1	1
0.092	(-)	0.4	(-)	0.01	(-)	0.05	(-)	0	(-)	N	2		1	0	1	1	1	1		1	4	4	2	1	4	1	4	1	1	1	1	1	4	4	2	1	1	1	4	4	1	4	4	4	4	4	1	1	1
12.19	(+)	7.95	(+)	1.36	(-)	0.89	(-)	158.7	(+)	N	2	3	1	1	1	1	1	1	1	1	1	1	1	1	1	1	1	1	1	1	1	1	1	1	1	1	1	1	1	1	1	1	1	1	1	4	1	1	1
2.78	(+)	19.12	(+)	2.78	(+)	0.76	(-)	536.4	(+)	N	1	2	1	0	1	1	2	1	4	0	4	2	1	1	4	1	1	1	1	1	1	1	4	4	1	1	1	2	4	4	4	1	2	0	4	4	1	5	1
0.095	(-)	0.4	(-)	0.01	(-)	0.06	(-)	0	(-)	N				0	1	1	1	1	4	1	4	2	4	4	3	2	1	2	1	1	1	1	4	4	1	1	4	2	4	4	4	1	2	1	4	1	0
10.02	(+)	13.5	(+)	3.46	(+)	4.73	(+)	613.3	(+)	N	2	3	1	0	1	1	2	1	4	1	4	3	2	2	1	1	4	2	4	4	4	1	4	4	2	1	4	3	1	1	1	1	4	3	4	1	1	2	1
0.096	(-)	0.4	(-)	0.02	(-)	0.06	(-)	0	(-)	N	1	3	1	0	1	1	1	1	1	1	1	1	1	1	1	1	1	1	1	1	1	1	4	4	1	1	1	1	4	4	1	1	1	2	4	1	1	1	1
0.107	(-)	0.4	(-)	0.02	(-)	0.08	(-)	2	(-)	N	4	1	0	0	1	1	1	1	0	1	1	1	2	1	1	1	1	1	1	1	1	1	4	4	1	1	1	1	1	1	1		2	1	4	4	0
0.092	(-)	0.4	(-)	0.02	(-)	0.06	(-)	0	(-)	N	4	4	1	0	1	1	1	1	1	1	1	1	3	1	1	1	1	1	1	1	1	1	4	4	1	1	1	1	4	4	4	1	4	0	4	1	1	1	1
0.096	(-)	0.4	(-)	0.02	(-)	0.21	(-)	0	(-)	N				0	1	1	1	1	1	1	1	1	1	1	1	1	1	1	1	1	1	1	4	4	1	1	1	1	4	4	1	1	2	0	4	4	1	1	1
0.098	(-)	0.4	(-)	0.02	(-)	0.13	(-)	7.6	(-)	N	1	0	1	0	1	1	2	1	1	3	4	1	3	3	1	1	1	2	1	1	1	1	4	4	2	1	1	2	4	4	4	1	4	1	4	1	0
0.093	(-)	0.4	(-)	0.02	(-)	0.03	(-)	0	(-)	N	2	3	1	0	1	2	2	1	0	1	4	1	3	3	2	1	4	1	1	1	1	1	4	4	2	1	1	1	4	1	1	1	1	1	4	1	1	1	1
0.097	(-)	0.4	(-)	0.02	(-)	0.04	(-)	0	(-)	N	4	3	1	0	1	1	4	1	4	1	1	1	1	4	1	1	4	1	4	1	1	4	4	4	1	1	4	1	4	4	1	4	4	4	4	1	1	1	1
0.095	(-)	0.4	(-)	0.02	(-)	0.05	(-)	0	(-)	N	3	0	1	0	1	1	2	1	0	0	1	2	2	2	4	2	1	2	1	1	1	1	4	4	2	2	1	2	4	4	1	4	1	2	4	1	0
0.093	(-)	0.4	(-)	0.03	(-)	0.13	(-)	0	(-)	N	3	0	1	0	1	1	1	1	0	0	4	1	1	2	1	1	4	1	1	1	1	1	4	4	1	1	1	1	4	4	1	4	1	4	4	1	0
0.089	(-)	0.4	(-)	0.02	(-)	0.04	(-)	0	(-)	N	1	0	1	0	1	1	2	1	0	0	1	1	4	1	1	1	4	1	1	1	1	1	4	4	1	1	1	1	1	1	1	4	4	4	4	1	0
0.092	(-)	0.4	(-)	0.06	(-)	0.05	(-)	3.1	(-)	N	1	0	1	0	1	1	2	1	0	0	4	2	3	1	1	1	4	1	1	4	1	1	4	4	1	1	1	1	4	4	1	4	4	1	4	4	0
0.097	(-)	0.4	(-)	0.02	(-)	0.05	(-)	0	(-)	N	3	0	1	0	1	1	2	1	4	0	4	1	2	1	1	1	1	1	1	1	1	1	4	4	1	1	1	2	4	4	1	4	2	1	4	4	0
0.096	(-)	0.4	(-)	0.05	(-)	0.07	(-)	4.3	(-)	N	1	1	1	0	1	1	1	1	0	0	1	1	4	1	1	1	1	1	1	1	1	1	4	4	1	1	1	1	4	4	1	4	1	1	4	4	0
0.095	(-)	0.4	(-)	0.01	(-)	0.03	(-)	0	(-)	N	3	0	0	0	1	1	1	1	0	0	1	1	1	1	1	1	1	1	1	1	1	1	1	1	1	1	1	1	4	4	4	4	1	0		1	0
0.095	(-)	0.4	(-)	0.01	(-)	0.04	(-)	0	(-)	N	3	1	0	0	1	1	1	1	1	1	1	1	1	1	1	1	1	1	1	1	1	1	4	4	1	2	1	2	4	4	4	1	1	1	4	1	1	1	1
0.094	(-)	0.4	(-)	0.01	(-)	0.25	(-)	0	(-)	N					1	1	1	1	1	1	4	2	1	1	1	1	1	1	1	1	1	1	4	4	1	1	1	1	4	4	4	1	1	1	4	4	1	1	1
0.091	(-)	0.4	(-)	0.03	(-)	0.04	(-)	0	(-)	N	1	4	1	0	1	1	1	1	3	1	1	1	4	4	4	1	1	1	1	1	1	4	4	4	1	1	1	2	4	1	1	1	4	3	4	1	1	1	1
0.091	(-)	0.4	(-)	0.02	(-)	0.09	(-)	0	(-)	N	2	4	1	0	1	1	1	1	1	1	4	1	3	2	1	1	4	2	1	1	1	1	4	4	1	1	1	1	4	4	1	1	2	1	4	1	1	1	1
0.093	(-)	0.4	(-)	0.04	(-)	0.12	(-)	4.2	(-)	N	3	3	0	0	1	1	1	1	1	1	4	1	4	4	1	1	1	1	1	1	1	1	4	4	1	1	1	1	1	4	1	4	4	4	4	4	1	1	1
0.093	(-)	0.4	(-)	0.02	(-)	0.24	(-)	0	(-)	N	2	3		0	1	1	1	1	1	1	1	1	2	2	2	1	1	2	1	4	4	1	4	4	2	1	1	1	4	4	1	1	1	3	1	1	1	1	1
0.095	(-)	0.4	(-)	0.01	(-)	0.04	(-)	0	(-)	N	3	3	1	1	1	1	2	1	1	1	1	2	1	1	1	1	4	1	1	1	1	4	4	4	2	1	1	1	4	4	4	1	4	4	4	1	1	1	1
0.096	(-)	0.4	(-)	0.02	(-)	0.05	(-)	0	(-)	N	1	0	1	1	1	1	4	1	0	0	4	1	4	4	1	1	1	1	1	1	1	1	4	4	1	1	1	1	4	4	1	4	4	0	4	4	0
0.093	(-)	0.4	(-)	0.02	(-)	0.03	(-)	0	(-)	N	3	0	0	0	1	1	2	1	0	0	1	1	1	3	1	1	1	2	1	1	1	1	4	4	2	1	1	1	4	4	1	4	2	3	4	4	0
0.094	(-)	0.4	(-)	0.02	(-)	0.06	(-)	1.7	(-)	N	1	2	1	0	1	2	3	2	1	1	1	2	3	3	1	1	1	2	1	1	1	1	4	4	2	2	1	2	4	1	1	1	2	3	4	4	1	1	1
0.097	(-)	0.4	(-)	0.05	(-)	0.07	(-)	0	(-)	N	1	2	1	0	1	1	2	2	2	1	1	2	1	2	2	1	1	1	1	1	1	1	1	1	1	1	1	1	4	4	1	4	1	2	1	4	1	1	1
0.119	(-)	0.4	(-)	0.02	(-)	0.03	(-)	0	(-)	N	3	1	0	0	1	1	2	1	2	1	1	1	1	2	1	1	1	1	1	1	1	1	4	4	1	1	1	1	4	4	4	1	2	2	4	1	1	1	1
0.098	(-)	0.4	(-)	0.02	(-)	0.07	(-)	0.3	(-)	N	1	0	1	0	1	1	1	1	0	0	1	1	1	1	1	1	1	1	1	1	1	1	4	4	1	1	1	2	4	4	1	4	2	0	4	1	0
0.091	(-)	0.4	(-)	0.02	(-)	0.07	(-)	0	(-)	N	1	1	1	0	1	1	1	1	0	0	1	1	1	1	1	1	1	1	1	1	1	1	4	4	1	1	1	1	4	4	1	4	1	0	4	4	0
0.099	(-)	0.4	(-)	0.02	(-)	0.05	(-)	0	(-)	N				0	1	1	2	1	1	1	1	1	1	2	2	1	1	1	1	1	1	1	4	4	1	1	1	1	1	4	1	1	4	4	4	1	1	2	1
0.092	(-)	0.4	(-)	0.02	(-)	0.07	(-)	0	(-)	N	2	1	1	0	1	1	1	1	0	0	4	2	3	1	1	1	4	1	1	1	4	4	4	4	1	1	1	3	4	4	1	4	1	2	4	1	0
0.317	(-)	0.4	(-)	0.02	(-)	0.06	(-)	0	(-)	N	4	4	1	0	1	1	1	1	1	1	1	1	1	1	1	1	1	1	4	1	1	1	4	4	1	1	1	1	4	4	1	1	4	1	4	4	1	1	1
221.5	(+)	36.62	(+)	6.39	(+)	1.02	(+)	527.5	(+)	N	1	4	1	0	1	5	3	2	1	1	1	2	3	1	1	1	1	2	1	1	1	1	4	1	1	1	1		4	1	4	1	4	1	4	4	1	1	1
180.1	(+)	82.82	(+)	6.42	(+)	9.91	(+)	678.3	(+)	N				0	1	1	1	1	1	1	1	1	1	1	1	1	1	1	1	1	1	1	4	4	1	1	1	1	4	4	1	1	1	1	4	4	1	1	1
0.099	(-)	0.4	(-)	0.02	(-)	0.06	(-)	0	(-)	N	2	4	1	0	1	1	1	1	1	1	1	1	1	1	1	1	1	1	1	1	1	1	4	4	1	1	1	2	4	4	4	1	2	4	4	1	1	1	1
0.091	(-)	0.4	(-)	0.02	(-)	0.05	(-)	0	(-)	N	2	3	1	0	1	1	1	1	1	1	4	1	1	1	1	1	4	1	1	1	1	1	4	4	1	1	1	1	4	4	1	1	1	1	4	4	1	1	1
0.105	(-)	0.4	(-)	0.02	(-)	0.05	(-)	4.3	(-)	N	2	4	1	0	1	1	1	1	1	1	1	1	2	1	1	1	1	2	1	1	1	1	4	4	1	1	1	2	4	4	4	1	1	4	4	1	1	1	1
0.104	(-)	0.4	(-)	0.02	(-)	0.03	(-)	0	(-)	N	2	3	1	0	1	1	1	1	1	1	1	1	1	1	1	1	1	1	1	1	1	1	4	4	1	1	1	1	4	1	1	1	1	1	1	4	1	1	1
0.105	(-)	0.4	(-)	0.16	(-)	0.08	(-)	0	(-)	N	1	3	1	0	1	1	1	1	1	1	4	1	1	1	1	1	4	1	1	1	1	4	4	4	1	1	1	1	1	4	4	1	4	1	4	4	1	1	1
0.093	(-)	0.4	(-)	0.06	(-)	0.04	(-)	1.6	(-)	N	1	2	1	0	1	1	2	1	0	0	4	2	1	2	4	1	4	1	1	1	1	1	4	4													1	2	1
0.091	(-)	0.4	(-)	0.04	(-)	0.15	(-)	0	(-)	N	1	3	1	0	1	1	1	1	0	0	1	1	1	1	1	1	1	1	1	1	1	1	4	4	1	1	1	1	4	4	4	4	4	1	4	1	1	1	1
0.091	(-)	0.4	(-)	0.02	(-)	0.2	(-)	0	(-)	N	1	3	1	0	1	1	1	1	0	0	4	2	3	3	4	1	4	1	1	1	1	1	4	4	2	2	1	1	4	1	1	4	2	1	4	1	1	2	2
0.095	(-)	0.4	(-)	0.02	(-)	0.04	(-)	0	(-)	N	3	3	0	0	1	1	1	1	0	0	1	1	1	1	4	1	1	1	1	1	1	1	4	4	1	1	1	4	4	4	1	1	1	1	4	1	1	1	1
0.095	(-)	0.4	(-)	0.04	(-)	0.06	(-)	0	(-)	N	1	3	1	0	1	1	1	1	0	0	1	1	1	2	1	1	1	1	1	1	1	1	4	4	2	2	1	1	4	4	1	4	1	1	4	4	1	1	1
0.091	(-)	0.4	(-)	0.03	(-)	0.07	(-)	0	(-)	N	1	3	1	0	1	1	1	1	0	0	4	1	1	1	1	1	1	1	1	1	1	1	4	4	1	1	1	1	4	4	1	4	2	1	1	1	1	1	1
0.092	(-)	0.4	(-)	0.02	(-)	0.06	(-)	0	(-)	N	3	4	1	0	4	4	4	1	1	1	4	4	4	4	4	4	4	1	1	1	1	4	4	4	1	1	4	1	4	4	4	1	4	4	1	4	1	1	1
38.28	(+)	29.06	(+)	3.36	(+)	13.28	(+)	362.8	(+)	N	3	2	0	1	1	4	4	4	4	0	4	1	4	1	1	1	4	1	1	1	1	1	4	4	1	1	1	1	4	4	4	4	1	1	4	4	1	1	1
139.8	(+)	293.4	(+)	6.88	(+)	1.94	(+)	7640.7	(+)	N	2	2	1	1	4	5	1	1	2	0	1	1	4	4	4	1	4	1	4	1	1	1	4	4	1	1	1	1	4	1	1	4	1	1	4	1	1	1	1
0.088	(-)	0.4	(-)	0.02	(-)	0.04	(-)	0	(-)	N	1	2	1	0	1	1	2	1	0	0	4	1	2	2	1	1	4	1	1	1	1	1	4	4	1	1	1	1	4	4	4	4	3	0	4	4	1	1	1
0.089	(-)	0.4	(-)	0.02	(-)	0.03	(-)	0	(-)	N	3	1	0	0	1	1	1	1	0	1	4	1	4	1	1	1	4	1	1	1	1	1	4	4	1	1	1	1	4	4	1	1	2	1	4	1	1	1	1
0.1	(-)	0.4	(-)	0.03	(-)	0.03	(-)	0	(-)	N	4	4	1	0	1	1	1	1	1	1	1	1	4	1	1	1	4	1	1	1	1	1	4	4	1	1	1	1	4	4	4	1	1	1	4	4	1	1	1
0.104	(-)	0.4	(-)	0.02	(-)	0.07	(-)	0	(-)	N	1	3	1	0	1	1	1	1	1	1	1	1	1	1	1	1	1	1	1	1	1	1	1	1	1	1	1	1	4	4	1	4	2	1	4	4	1	1	1
114.5	(+)	292.9	(+)	4.63	(+)	0.64	(-)	1275.7	(+)	N	1	2	1	1	1	1	2	1	0	0	4	2	2	2	1	1	4	2	1	1	4	1	4	4	2	2	1	1	1	1	1	1	2	2	4	1	1	1	1
0.096	(-)	0.4	(-)	0.02	(-)	0.03	(-)	0	(-)	N	1	4	1	0	1	1	1	1	2	1	1	1	1	1	1	1	1	1	1	1	1	1	4	4	1	1	1	1	4	1	1	1	2	1	4	1	1	1	1
0.094	(-)	0.4	(-)	0.02	(-)	0.05	(-)	0	(-)	N	4	3	1	0	4	4	3	2	0	0	4	3	4	3	2	1	4	2	1	1	1	1	4	4	2	2	1	1	1	1	1	4	1	2	4	1	1	1	1
0.096	(-)	0.4	(-)	0.02	(-)	0.08	(-)	0	(-)	N	2	3	1	0	1	1	1	1	1	1	4	1	2	2	4	1	4	1	1	1	1	4	4	4	1	1	1	1	4	4	1	1	1	1	1	1	1	2	2
0.092	(-)	0.4	(-)	0.02	(-)	0.02	(-)	0	(-)	N				0	1	1	1	1	1	1	4	1	2	1	1	1	4	1	1	1	1	1	1	4	1	1	1	1	4	4	1	1	1	1	4	1	1	1	1
0.163	(-)	0.4	(-)	0.02	(-)	0.05	(-)	0	(-)	N	2	3	1	0	1	1	1	1	0	0	1	1	1	1	1	1	1	1	1	1	1	1	4	4	1	1	1	1	4	4	1	4	1	1	4	4	1	1	1
0.09	(-)	0.4	(-)	0.06	(-)	0.07	(-)	17.2	(-)	N	2	3	1	0	1	1	1	1	0	0	4	1	1	3	3	1	4	1	4	1	1	4	4	4	3	1	1	1	4	4	4	4	2	2	4	4	1	1	1
0.093	(-)	0.4	(-)	0.02	(-)	0.05	(-)	1	(-)	N	4	2	1	0	1	1	1	1	0	0	4	2	1	1	4	1	4	1	1	1	1	4	4	4	2	2	1	1	4	4	4	4	3	0	4	4	1	1	1
35.29	(+)	168.7	(+)	2.39	(+)	1.5	(+)	1456.2	(+)	N	4	2	1	0	1	1	1	1	4	4	1	1	1	1	1	1	1	1	1	1	1	1	1	1	1	1	1	1	1	1	4	4	1	1	4	4	1	1	1
0.094	(-)	0.4	(-)	0.02	(-)	0.05	(-)	0	(-)	N	2	2	1	0	1	5	2	2	0	0	4	2	3	3	2	4	4	3	4	4	4	1	4	4	3	3	1	2	4	4	1	4	1	3	4	1	1	2	2
0.096	(-)	0.4	(-)	0.03	(-)	0.07	(-)	0	(-)	N	4	2	1	0	1	1	1	1	0	0	4	1	1	1	1	1		1	1	1	1	1	4	4	1	1	1	2	4	4	4	4		1	1	4	1	1	1
0.097	(-)	0.4	(-)	0.01	(-)	0.06	(-)	0	(-)	N	1	4	1	0	1	1	1	1	3	1	1	1	2	1	1	1	1	1	1	1	1	1	4	4	1	1	1	1	4	4	4	4	2	1	4	4	1	1	1
0.092	(-)	0.4	(-)	0.53	(-)	18.62	(+)	3.8	(-)	N	3	3		0	1	1	1	1	1	1	1	1	4	1	1	1	1	1	1	1	1	1	4	4	1	1	1	1	4	4	4	1	4	1	4	1	0
0.099	(-)	0.4	(-)	0.04	(-)	0.11	(-)	0	(-)	N	1	1	1	0	1	1	2	1	1	1	4	2	2	2	1	1	4	1	1	1	4	1	4	4	1	1	1	1	4	4	1	1	4	1	4	4	1	1	1
0.091	(-)	0.4	(-)	0.02	(-)	0.04	(-)	0	(-)	N	2	0	0	0	1	1	1	1	1	1	4	2	2	2	2	1	1	1	1	1	1	1	1	1	1	2	1	2	4	4	1	1	3	2	4	1	0
0.095	(-)	0.4	(-)	0.03	(-)	0.05	(-)	0	(-)	N	1	1	1	0	1	1	4	1	1	1	4	1	4	1	1	1	4	1	1	1	1	1	4	4	1	1	1	1	4	4	4	1	4	4	4	4	1	1	1
0.092	(-)	0.4	(-)	0.02	(-)	0.06	(-)	0	(-)	N	2	2	1	0	1	1	1	2	3	1	4	3	3	3	3	2	1	2	1	1	1	1	1	1	1	1	1	1	4	4	4	1	2	1	4	1	0
0.098	(-)	0.4	(-)	0.01	(-)	0.02	(-)	0	(-)	N	2	2	1	0	1	5	1	1	4	1	4	1	4	4	4	4	4	1	4	1	4	4	1	1	1	1	1	1	1	4	4	1	4	0	4	4	1	1	1
0.094	(-)	0.4	(-)	0.02	(-)	0.09	(-)	0	(-)	N	1	3	1	0	1	1	1	1	4	1	4	0	1	1	1	1	1	1	1	1	1	1	4	4	1	1	1	1	4	4	1	1	1	1	4	4	1	1	1
0.095	(-)	0.4	(-)	0.02	(-)	0.09	(-)	0	(-)	N	2	0		0	1	1	1	1	2	1		1	4	2	2	2	1	1	1	1	1	1	4	1	1	1	1	1	1	4	1	1	4	1	4	4	0
0.092	(-)	0.4	(-)	0.02	(-)	0.05	(-)	0	(-)	N	3	4	1	0	1	1	4	1	1	1	4	1	4	4	4	1	4	1	1	1	1	1	4	1	1	1	1	1	4	4	1	1	3	1	4	1	0
0.098	(-)	0.4	(-)	0.06	(-)	0.05	(-)	0	(-)	N	2	0	1	0	1	2	1	1	3	1	4	0	4	1	1	1	4	1	1	1	1	1	4	1	1	2	1	1	4	4	1	1	4	2	4	1	0
0.098	(-)	0.4	(-)	0.01	(-)	0.05	(-)	0	(-)	N	2	0	1	0	1	1	1	1	1	1	4	1	4	1	1	1	4	1	1	1	1	1	1	4	1	1	1	1	4	4	1	4	1	1	4	1	0
0.095	(-)	0.4	(-)	0.03	(-)	0.05	(-)	0	(-)	N	1	1	1	0	1	1	4	1	1	1	1	1	4	1	4	1	1	1	1	1	1	1	1	1	1	1	1	1	4	4	1	1	1	1	4	4	1	1	1
0.098	(-)	0.4	(-)	0.14	(-)	0.1	(-)	0	(-)	N	2	1	1	0	1	1	1	1	4	1	1	2	3	1	1	1	4	1	1	1	1	1	4	4	1	1	1	1	4	4	1	1	4	2	4	1	1	1	1
0.098	(-)	0.4	(-)	0.02	(-)	0.07	(-)	0	(-)	N	2	2	1	0	1	1	1	1	1	1	1	1	1	1	1	1	1	1	1	4	1	1	4	4	1	1	1	1	4	4	4	1	1	1	4	4	1	1	1
0.094	(-)	0.4	(-)	0.03	(-)	0.04	(-)	28.2	(-)	N	3	2	1	0	1	1	1	1	1	1	1	1	2	1	1	1	1	1	1	1	1	1	4	1	1	1	1	1	1	1	1	1	1	1	4	4	1	1	1
0.093	(-)	0.4	(-)	0.02	(-)	0.05	(-)	0	(-)	N	1	1	1	0	1	1	1	1	1	1	1	1	1	1	1	4	1	1	1	1	1	1	4	4	1	1	1	1	4	4	4	1	1	1	1	4	0
0.088	(-)	0.4	(-)	0.07	(-)	0.06	(-)	0	(-)	N	2	1	1	0	1	1	1	1	1	1	1	1	4	4	4	1	1	1	1	4	1	1	4	4	1	1	1	1	4	4	4	1	4	1	4	4	1	1	1
0.091	(-)	0.4	(-)	0.05	(-)	0.06	(-)	0	(-)	N	2		0	0	1	1	1	1	1	1	4	1	1	1	1	1	1	2	1	1	1	1	4	4	1	1	1	1	4	4	1	1	1	1	4	4	0
0.094	(-)	0.4	(-)	0.04	(-)	0.03	(-)	0	(-)	N	2	3	1	0	1	1	1	1	3	1	1	1	1	1	1	1	1	1	1	1	1	1	4	1	1	1	1	1	4	4	1	1	2	1	4	4	1	1	1
0.095	(-)	0.4	(-)	0.01	(-)	0.05	(-)	0	(-)	N	1	1	0	0	1	1	1	1	1	1	1	1	1	1	1	1	1	1	1	1	1	1	1	1	1	1	1	1	1	1	1	1	4	1	1	4	1	1	1
0.131	(-)	0.4	(-)	0.04	(-)	0.04	(-)	20.4	(-)	N	2	2		0	1	1	1	1	1	1	1	1	3	2	1	1	1	1	1	1	1	1	4	4	1	1	1	1	4	4	1	1	2	2	4	4	1	1	1
0.096	(-)	0.4	(-)	0.02	(-)	0.07	(-)	0	(-)	N	3		0	0	1	1	1	1	1	3	4	1	1	2	1	1	1	1	1	1	1	1	4	4	1	1	1	1	4	4	1	1	4	1	4	4	0
0.11	(-)	0.4	(-)	0.01	(-)	0.04	(-)	0	(-)	N	2	2	0	0	1	1	1	1	1	1	1	1	4	1	1	1	1	1	1	1	1	1	4	4	1	1	1	1	4	4	1	1	4	1	4	4	1	1	1
0.091	(-)	0.4	(-)	0.08	(-)	0.04	(-)	0	(-)	N	4	1	0	0	1	1	1	1	1	1	1	1	1	1	1	1	1	1	1	1	1	1	4	4	1	1	1	1	4	4	4	4	1	1	4	1	1	1	1
0.093	(-)	0.4	(-)	0.04	(-)	0.06	(-)	0	(-)	N	2	1	0	0	1	1	1	1	1	1	1	1	2	2	1	1	1	1	1	1	1	1	1	1	1	1	1	1	4	4	1	1	1	1	1	4	1	1	1
0.099	(-)	0.4	(-)	0.02	(-)	0.06	(-)	6.7	(-)	N	4	1	1	0	1	1	1	1	2	1	1	2	1	2	1	1	1	1	1	1	4	1	4	1	2	1	1	2	4	1	1	1	2	1	4	4	1	1	1
0.098	(-)	0.4	(-)	0.05	(-)	0.04	(-)	0	(-)	N	2	0	0	0	1	1	1	1	1	1	1	1	2	1	1	1	1	1	1	1	1	1	4	4	1	1	1	1	4	4	1	4	2	1	4	4	0
0.1	(-)	0.4	(-)	0.1	(-)	0.12	(-)	0	(-)	N	3	1	1	0	1	1	1	1	1	1	1	2	1	1	1	1	1	1	1	1	1	1	4	4	1	1	1	1	4	4	1	1	2	1	4	4	1	1	1
0.147	(-)	0.4	(-)	0.02	(-)	0.06	(-)	0	(-)	N	1	1	0	0	1	1	1	1	0	0	1	1	1	2	1	1	4	1	1	1	1	1	4	4	1	1	1	1	1	4	1	4	2	1	4	4	1	1	1
0.145	(-)	0.4	(-)	0.03	(-)	1.14	(+)	0	(-)	N	4	0	1	0	1	5	4	2	4	0	4	3		4	4	2	1	2	1	1	1	4	4	4	1	1	4	2	1	1	4	1	1	0	1	4	0
0.094	(-)	0.4	(-)	0.03	(-)	0.07	(-)	1.4	(-)	N	3	0	0	0	1	1	1	1	0	0	1	1	1	1	1	1	1	1	1	1	1	1	4	4	1	1	1	1	4	4	1	4	2	1	4	4	0
0.096	(-)	0.4	(-)	0.02	(-)	0.04	(-)	0.6	(-)	N				0	1	1	1	1	1	1	1	1	1	1	1	1	1	1	1	1	1	1	4	4	1	1	1	1	4	4	1	4	4	1	4	4	0
0.098	(-)	0.4	(-)	0.02	(-)	0.51	(-)	0	(-)	N	3	0	0	0	1	1	1	1	0	0	1	0	1	1	1	1	1	1	1	1	1	1	4	4	1	1	1	1	4	4	1	4	2	1	4	4	0
0.094	(-)	0.4	(-)	0.02	(-)	0.04	(-)	12.1	(-)	N	4	0	0	0	1	1	1	1	0	0	1	1	1	1	1	1	1	1	1	1	1	1	4	4	1	1	1	1	1	1	1	4	2	1	4	1	0
0.095	(-)	0.4	(-)	0.02	(-)	0.05	(-)	0	(-)	X	1	0	0	0	1	1	1	2	0	0	4	0	3	3	4	1	1	2	1	1	1	1	1	4	1	1	1	1	4	4	1	4	1	1	4		0
0.091	(-)	0.4	(-)	0.02	(-)	0.05	(-)	0	(-)	N	2	0	0	0	1	1	1	1	1	1	4	1	1	1	1	1	4	1	1	1	1	1	4	4	2	2	1	1	1	4	1	1	4	1	4	1	0
0.095	(-)	0.4	(-)	0.03	(-)	0.04	(-)	0.8	(-)	X	1	0	1	0	1	1	1	2	0	0	4	1	1	2	1	1	1	1	1	1	1	1	4	4	2	1	2	2	2	4	1	4	3	1	4	4	0
0.094	(-)	0.4	(-)	0.02	(-)	0.04	(-)	0	(-)	N	4	0	0	0	1	1	1	1	1	1	1	1	2	1	1	1	1	1	1	1	1	1	4	4	1	1	1	1	1	1	1	1	1	1	1	4	0
0.114	(-)	0.4	(-)	0.02	(-)	0.12	(-)	0	(-)	N	3	0	1	0	1	1	1	1	0	0	4	1	1	1	1	1	1	1	1	1	1	1	4	4	1	1	1	1	4	4	1	4	1	1	4	1	0
0.09	(-)	0.4	(-)	0.02	(-)	0.06	(-)	0	(-)	X	1	0	1	0	1	1	1	2	0	0	4	2	4	3	1	1	1	1	1	1	1	1	4	4	2	3	1	4	1	4	1	4	1	1	4		0
0.092	(-)	0.4	(-)	0.07	(-)	0.07	(-)	0	(-)	N	1	0	1	0	1	1		1	0	0	1	1	1	3	2	1	1	1	1	1	1	1	4	4	1	1	1	1	1	4	1	4	1	1	4	4	0
0.094	(-)	0.4	(-)	0.05	(-)	0.04	(-)	0	(-)	N	4	0	0	0	1	1	1	1	1	1	1	0	1	1	1	1	1	1	1	1	1	1	1	1	1	1	1	1	4	4	4	4	1	1	4	4	0
0.094	(-)	0.4	(-)	0.14	(-)	0.07	(-)	0	(-)	X	1	0	1	0	1	1	1	1	0	0	4	1	2	2	1	1	1	1	1	1	1	1	4	4	1	1	1	1	4	4	1	4	4	2	4	4	0
0.096	(-)	0.4	(-)	0.02	(-)	0.04	(-)	6.9	(-)	N	4		1	0	1	1	1	1	4	2	4	2	2	3	1	4	4	1	1	1	1	4	4	4	2	2	1	4	1	4	1	4	4	1	4	1	0
0.097	(-)	0.4	(-)	0.05	(-)	0.08	(-)	0	(-)	N	3	0	1	0	1	1	1	1	0	1	4	0	1	2	2	2	1	2	1	1	1	1	4	4	2	2	1	1	4	4	4	4	2	1	4	4	0
0.095	(-)	0.4	(-)	0.01	(-)	0.1	(-)	0	(-)	N	1	1	1	0	1	1	1	1	3	0	4	2	3	3	1	1	1	2	1	1	1	1	4	4	2	1	1	2	1	1	1	4	3	1	4	4	0
0.089	(-)	0.4	(-)	0.1	(-)	0.08	(-)	0	(-)	N	2	0	0	0	1	1	1	1	0	0	1	1	1	1	1	1	1	1	1	1	1	1	1	1	1	1	1	1	4	4	1	4	1	1	4	4	0
0.092	(-)	0.4	(-)	0.02	(-)	0.04	(-)	0	(-)	X	1	0	1	0	1	1	1	2	0	0		0	3	3	3	1	1	2	1	1	1	1	4	4	2	2	1	2		4	1	4	2	1	4	1	0
0.093	(-)	0.4	(-)	0.03	(-)	0.06	(-)	0	(-)	N	2		0	0	1	1	1	1	0	0	4	1	2	2	2	1	4	2	1	1	1	1	4	4	1	1	1	2	1	4	1	4	3	2	4	1	0
0.092	(-)	0.4	(-)	0.05	(-)	0.07	(-)	0	(-)	X	1	0	0	0	1	1	1	1	0	0		0	2	2	2	1	1	1	1	1	1	1	4	4	1	1	1	1	4	4	1	4	2	1	4	4	0
0.092	(-)	0.4	(-)	0.03	(-)	0.04	(-)	1.1	(-)	X	1	0	0	0	1	1	1	1	0	0	4	0	3	3	3	1	1	1	1	1	1	1	4	4	2	2	1	1	4	4	4	4	3	1	4	4	0
0.099	(-)	0.4	(-)	0.03	(-)	0.12	(-)	0.3	(-)	X	1	0			1	1	1	1	0	0	4	0	1	2	2	1	1	1	1	1	1	1	4	4	2	1	1	4	4	4	4	4	3	3	4	1	0
0.095	(-)	0.4	(-)	0.02	(-)	0.17	(-)	11.7	(-)	X	1	0	1	0	1	1	1	1	0	0	1	1	2	2	2	1	1	1	1	1	1	1	4	4	1	1	1	1	4	4		4	1	1	4	4	0
0.092	(-)	0.4	(-)	0.01	(-)	0.1	(-)	0	(-)	N	3	0	1	0	1	1	1	1	0	0	1	1	1	1	1	1	1	1	1	1	1	1	4	4	1	1	1	1	4	1	1	4	1	1	4	4	0
0.094	(-)	0.4	(-)	0.03	(-)	0.04	(-)	0	(-)	N	2	0	1	0	1	1	1	1	0	0	1	1	1	1	1	1	4	4	4	4	4	1	4	4	2	1	1	1	4	1	1	4	1	1	4	4	0
0.095	(-)	0.4	(-)	0.03	(-)	0.08	(-)	0	(-)	N	2	0	1	0	1	1	1	1	0	0	1	1	2	3	2	1	1	1	1	1	1	1			1	1	1	1	4	4	4		4	1	4	4	0
0.117	(-)	0.4	(-)	0.12	(-)	0.07	(-)	1	(-)	N	2	0	1	0	1	1	1	1	1	1	1	1	1	2	1	1	1	1	1	1	1	1	1	4	1	1	1	1	1	1	1	4	1	1	4	4	0
0.092	(-)	0.4	(-)	0.02	(-)	0.05	(-)	0	(-)	N	3	0	0	0	1	1	1	1	0	0	1	1	1	1	1	1	1	1	1	1	1	1	1	1	1	1	1	1	1	4	1	4	4	1	4	4	1	1	1
59.78	(+)	31.94	(+)	4.73	(+)	1.85	(+)	948.3	(+)	N	3		0	1	1	1	1	1	1	1	1	1	4	2	1	1	1	1	1	1	1	1	4	4	1	1	1	1	4	4	1	1	2	1	4	4	0
0.108	(-)	0.4	(-)	0.02	(-)	0.04	(-)	0	(-)	X	1	0	1	0	1	1	1	1	0	0	1	2	1	1	1	1	4	1	1	1	1	1	4	4	1	1	1	4	4	4	1	4	2	1	4	4	0
0.098	(-)	0.4	(-)	0.08	(-)	0.14	(-)	0	(-)	X	2	0	0	0	1	1	4	2	0	0	4	2	2	3	1	1	1	2	1	1	4	1	4	1	3	2	1	2	4	1	1	4	4	1	4	4	0
0.094	(-)	0.4	(-)	0.02	(-)	0.14	(-)	0	(-)	N	4	1	1	0	1	1	1	1	1	1	1	0	1	1	4	1	1	1	1	1	1	1	1	4	1	1	1	1	4	4	4	1	1	1	4	1	1	1	1
0.1	(-)	0.4	(-)	0.05	(-)	0.07	(-)	0	(-)	N	4	0	0	0	1	1	1	1	0	0	4	1	4	1	1	1	4	1	1	1	1	1	4	1	1	1	1	4	4	4	4	4	2	1	4	4	0
0.097	(-)	0.4	(-)	0.02	(-)	0.07	(-)	0	(-)	N	2	1	0	0	1	1	1	1	0	0	4	1	2	2	1	1	1	1	1	1	1	1	4	1	1	1	1	1	4	4	1	4	4	0	4	4	0
0.093	(-)	0.4	(-)	0.02	(-)	0.06	(-)	6.7	(-)	N	3	2	1	0	1	1	1	1	1	1	4	1	2	2	1	1	4	1	1	1	1	4	1	1	1	1	1	1	4	4	1	1	1	1	4	1	1	1	1
0.088	(-)	0.4	(-)	0.03	(-)	0.09	(-)	0	(-)	N	3	0	0	0	1	1	1	1	0	0	1	0	1	1	1	1	1	1	1	1	1	1	4	4	1	1	1	1	1	4	1	4	1	0	4	4	0
0.097	(-)	0.4	(-)	0.11	(-)	0.19	(-)	0	(-)	N	3		0	0	1	1	1	1	0	0	4	3	2	1	4	1	1	1	1	1	1	4	4	4	1	1	1	2	4	4	1	4	1	1	4	4	0
0.095	(-)	0.4	(-)	0.05	(-)	0.07	(-)	0	(-)	N	2	0	0	0	1	1	1	2	0	0	4	3	3	1	1	1	1	1	1	1	1	1	4	4	1	1	1	4	4	4	1	4	1	1	4	1	0
0.101	(-)	0.4	(-)	0.01	(-)	0.07	(-)	0	(-)	N	4	0	0	0	1	1	1	1	1	1	1	1	4	4	1	1	1	1	1	1	1	1	4	4	1	1	1	3	4	4	1	4	2	1	4	4	0
0.096	(-)	0.4	(-)	0.02	(-)	0.06	(-)	0	(-)	N	4	0	1	0	1	1	1	1	0	0	1		1	4	1	1	1	1	4	1	1	4	4	4	1	1	1	1	4	4	1	4	1	4	4	4	0
0.098	(-)	0.4	(-)	0.02	(-)	0.03	(-)	0.6	(-)	N	4	0	0	0	1	1	1	1	0	0	1	1	1	1	1	1	1	1	1	1	1	1	4	4	1	1	1	4	4	4	1	4	1	1	4	4	0
0.093	(-)	0.4	(-)	0.03	(-)	0.09	(-)	6.3	(-)	N	3	0	1	0	1	1	1	1	0	0	1	1	1	1	1	1	1	1	1	1	1	1	1	4	1	1	1	1	4	4	1	4	1	1	4	4	0
0.09	(-)	0.4	(-)	0.03	(-)	0.09	(-)	0	(-)	N	2	0	1	0	1	1	1	1	0	0	4	1	1	1	1	1	1	2	1	1	1	1	1	1	1	1	1	2	4	4	1	4	1	1	4	4	0
0.094	(-)	0.4	(-)	0.02	(-)	0.03	(-)	0	(-)	N	3	0	1	0	1	1	1	1	0	0	4	1	1	1	1	1	1	2	1	1	1	1	4	4	1	1	1		4	4	1	4	1	1	4	4	0
0.098	(-)	0.4	(-)	0.02	(-)	0.05	(-)	4.7	(-)	N	2	0	1	0	1	1	1	1	0	0	1	1	1	1	1	1	1	1	1	1	1	1	4	4	1	1	1	1	4	4	1	4	1	1	4	4	0
0.148	(-)	0.4	(-)	0.02	(-)	0.13	(-)	2.1	(-)	N	4	1	1	0	1	1	1	1	1	2	1	3	3	2	1	1	4	1	1	1	1	1	4	4	2	1	1	2	4	4	1	1	4	3	4	4	1	1	1
0.095	(-)	0.4	(-)	1.15	(-)	0.04	(-)	19.4	(-)	O	4	1	0	0	1	2	1	1	0	0	4	0	1	1	1	3	4	1	1	1	1	1	4	4	2	3	1	3	4	4	1	4	2	1	4	4	0
0.092	(-)	0.4	(-)	0.03	(-)	0.04	(-)	0	(-)	N	3			0	1	1	1	1	1	1	1	1	1	1	1	1	1	1	1	1	1	1	4	4	1	1	1	1	4	4	4	1	1	1	4	4	1	1	1
0.095	(-)	0.4	(-)	0.02	(-)	0.07	(-)	0	(-)	N	2	3	1	0	1	1	1	1	1	1	4	1	3	4	1	1	4	2	1	1	1	1	4	4	1	1	1	1	4	4	4	1	1	2	4	4	0
0.093	(-)	0.4	(-)	0.02	(-)	0.04	(-)	8.8	(-)	N	1	0	0	0	1	1	4	1	4	0	4	1	4	1	1	1	1	1	1	1	1	1	4	4	1	1	1	1	4	4	1	4	1	1	4	4	0
0.096	(-)	0.4	(-)	0.03	(-)	0.08	(-)	0	(-)	N	3	0		0	1	1	1	1	4	1	4	1		4	4	1	4	1	1	1	1	1	4	4	1	1	1	1	1	4	1	4	1	1	4	4	0
0.095	(-)	0.4	(-)	0.03	(-)	0.03	(-)	21.9	(-)	N	3	4	1	0	1	1	1	1	4	1	4	2	2	1	1	1		2	1	1	1	1	1	1	1	1	1	1	4	4	4	1	2	1	4	4	1	1	1
0.091	(-)	0.4	(-)	0.03	(-)	0.05	(-)	0	(-)	D	3	1	0	0	1	1	1	1	2	1	1	1	1	1	1	1	1	1	1	1	1	1	4	4	1	1	1	1	4	4	1	1	4	2	4	1	1	2	2
0.093	(-)	0.4	(-)	0.01	(-)	0.13	(-)	0	(-)	N	2	1	0	0	1	1	1	1	0	0	4	1	2	2	1	1	1	1	1	1	1	1	4	4	1	1	1	1	4	1	1	4	1	1	4	4	0
0.091	(-)	0.4	(-)	0.02	(-)	0.06	(-)	0	(-)	N	4	0	0	0	1	1	1	1	1	1	1	1	2	1	1	1	1	1	1	1	1	1	1	1	1	1											0
0.101	(-)	0.4	(-)	0.02	(-)	0.03	(-)	1.8	(-)	N	3	1	0	0	1	1	1	1	1	4	1	1	4	4	4	1	4	1	1	1	1	1	4	4	1	1	1	1	1	1	1	1	1	1	4	1	1	1	1
0.091	(-)	0.4	(-)	0.02	(-)	0.09	(-)	0	(-)	N	3	2	1	0	1	1	1	1	4	1	1	2	1	1	1	1	4	3	1	1	1	1	4	4	3	2	1	2	4	4	1	1	4	1	4	4	1	1	1
0.094	(-)	0.4	(-)	0.02	(-)	0.13	(-)	0	(-)	D	3	1	0	1	1	1	1	1	3	0	1	1	1	1	1	1	1	1	1	1	1	1	4	4	2	1	1	2	4	4	1	4	4	3	4	4	0
0.093	(-)	0.4	(-)	0.04	(-)	0.11	(-)	0	(-)	N	2	0	0	0	1	1	1	1		4	1	4	1	1	1	1	1	1	1	1	1	1	4	4	1	1	1	1	4	4	1	4	2	1	4	4	0
0.097	(-)	0.4	(-)	0.02	(-)	0.05	(-)	0	(-)	N	4		0	0	1	1	1	1	1	1	1	1	2	1	1	1	1	1	1	1	1	1	1	1	1	2	1	1	1	1	1	1	1	1	1	4	0
0.097	(-)	0.4	(-)	0.02	(-)	0.03	(-)	0	(-)	D	1	4	1	0	1	1	2	2	1	1	1	1	3	3	2	1	1	1	1	4	4	1	4	4	1	1	1	1	4	4	4	1	4	1	4	4	1	5	1
0.114	(-)	0.4	(-)	0.02	(-)	0.07	(-)	7	(-)	D	1	1	1	0	1	1	1	1	1	1	1	1	1	1	1	1	1	1	1	1	1	1	4	4	1	1	1	1	4	1	1	4	3	2	4	4	0
0.092	(-)	0.4	(-)	0.05	(-)	0.08	(-)	3.2	(-)	D	1	0	1	0		1	4	2	0	0	1	1	1	1	1	1	1	1	1	1	1	1	1	1	1	1	1	1	4	4	4	4	2	1	4	1	0
0.097	(-)	0.4	(-)	0.02	(-)	0.05	(-)	2.8	(-)	D	1	0	0	0	1	1	4	1	4	4	1	0	4	4	4	4	1	1	1	1	4	1	4	4	1	1	1	1	4	4	1	1	4	1	4	1	0
0.093	(-)	0.4	(-)	0.01	(-)	0.07	(-)	0	(-)	D	1	4	0	0	4	2	3	1	1	4	1	1	1	1	1	1	4	1	1	1	1	1	4	4	1	1	1	4	4	4	1	1	4	1	4	4	0
0.091	(-)	0.4	(-)	0.03	(-)	0.06	(-)	0.1	(-)	D	1	1	0	0	4	1	4	1	1	4	1	1	1	1	1	1	1	1	1	1	1	1	4	4	1	1	1	4	4	4	1	1	4	1	4	4	1	1	1
0.096	(-)	0.4	(-)	0.02	(-)	0.04	(-)	2.4	(-)	D	1	4	0	0	4	2	3	1	1	4	1	1	1	1	1	1	4	1	1	1	1	1	1	4	1	1	1	4	1	4	1	1	4	1	4	4	0
0.101	(-)	0.4	(-)	0.19	(-)	0.05	(-)	0	(-)	N	4		0	0	1	1	4	1	0	0	1	0	1	2	2	1	4	1	1	1	1	1	4	4	2	1	1	1	4	4	1	4	4	1	4	1	0
0.089	(-)	0.4	(-)	0.23	(-)	0.06	(-)	0	(-)	N	4		0	0	1	1	4	1	1	0	1	1	3	2	1	1	1	1	1	1	1	1	4	4													1	1	1
0.088	(-)	0.4	(-)	0.02	(-)	0.02	(-)	0	(-)	N	3	4	1	0	1	1	1	1	1	1	1	1	3	3	3	1	1	1	1	1	1	1	4	4	2	1	1	1	4	4	4	1	3	1	4	4	1	1	1
0.093	(-)	0.4	(-)	0.09	(-)	0.19	(-)	0	(-)	N	3	1	0	0	4	1	4	1	2	1	1	2	2	3	1	1	1	2	1	1	1	1	4	4	2	2	1	2	4	4	4	1	4	2	4	4	0
0.093	(-)	0.4	(-)	0.04	(-)	0.06	(-)	0	(-)	N	4	0	0	0	4	1	1	2	1	2	1	1	1	1	1	1	1	2	1	1	1	1	1	1	1	1	1	2	4	4	1	1	4	2	4	4	0
0.093	(-)	0.4	(-)	0.02	(-)	0.04	(-)	0	(-)	N	3	0		0	1	1	1	1	1	2	1	2	1	1	1	1	1	1	1	1	1	1	4	4	1	1	1	2	4	4	1	1	4	2	1	4	0
0.095	(-)	0.4	(-)	0.32	(-)	0.14	(-)	1.7	(-)	N	3	2	0	0	4	2	4	1	4	1	4	2	1	4	3	2	1	1	1	1	1	1	4	4	4	2	1	4	4	1	1	1	4	3	4	1	0
0.12	(-)	0.4	(-)	0.02	(-)	0.05	(-)	10.4	(-)	N	3	1	1	0	4	1	3	1	1	4	4	1	4	4	3	1	4	1	1	1	1	1	4	4	1	1	1	1	4	1	1	1	4	1	1	1	0
0.107	(-)	0.4	(-)	0.1	(-)	0.03	(-)	7.8	(-)	D	4	1	0	0	1	1	1	1	1	1	1	1	1	1	1	1	1	1	1	1	1	1	4	4													1	1	1
0.094	(-)	0.4	(-)	0.02	(-)	0.04	(-)	0	(-)	O	3	1	0	0	4	1	1	1	0	0	1	0	1	2	1	1	1	1	1	1	1	1	4	4	1	1	1	1	4	4	1	4	2	0	4	4	0
0.09	(-)	0.4	(-)	0.06	(-)	0.07	(-)	0	(-)	N	4	4	1	0	1	1	1	1	1	2	1	1	1	1	1	1	1	1	1	1	1	1	1	1	1	1	1	1	4	4	1	4	4	0	4	1	1	1	1
0.091	(-)	0.4	(-)	0.02	(-)	0.13	(-)	0.5	(-)	N	2	0	1	0	1	1	4	1	1	3	4	1	3	3	3	1	4	2	1	4	4	1	4	4	1	1	1	1	4	1	1	1	4	3	4	1	0
0.096	(-)	0.4	(-)	0.06	(-)	0.14	(-)	0	(-)	D	4	4	1	0	1	1	1	1	1	1	4	1	1	1	1	1	4	1	1	1	1	1	4	4	1	1	1	1	4	4	1	1	4	1	4	4	1	1	1
0.098	(-)	0.4	(-)	0.02	(-)	0.04	(-)	4.2	(-)	N	2	1	1	0	1	1	1	1	1	1	1	1	2	2	1	1	1	1	1	1	1	1	4	4	1	1	1	1	4	4	1	1	4	1	4	1	0
0.094	(-)	0.4	(-)	0.03	(-)	0.04	(-)	0	(-)	N	2	0	1	0	4	5	4	1	3	1	4	2	2	4	3	2	1	2	1	1	1	1	4	4	2	1	1	3	4	1	1	1	4	3	4	1	0
0.092	(-)	0.4	(-)	0.03	(-)	0.08	(-)	1.1	(-)	N	2	1	1	0	1	1	4	1	2	2	2	2	3	3	3	1	4	1	1	1	1	2	4	4	2	1	1	2	4	1	1	1	3	2	4	2	0
0.095	(-)	0.4	(-)	0.03	(-)	0.04	(-)	19.3	(-)	N	3	4	1	0	1	1	4	1	3	1	1	1	1	3	1	1	4	1	1	1	1	1	4	4	1	1	1	1	4	1		1	4	1	4	4	1	1	1
0.092	(-)	0.4	(-)	0.03	(-)	0.29	(-)	0	(-)	N	2	0	0	0	1	1	2	1	1	4	1	1	1	2	1	1	1	1	1	1	1	1	4	4	1	1	1	1	4	4	4	1	3	1	4	1	0
0.09	(-)	0.4	(-)	0.04	(-)	0.05	(-)	4.9	(-)	N	2	0	1	0	4	1	1	1	1	3	4	2	3	3	1	4	4	1	1	1	1	1	4	4	2	1	1	2	1	1	1	1	4	1	4	1	0
0.094	(-)	0.4	(-)	0.09	(-)	0.02	(-)	0	(-)	D	3	0	0	0	4	2	4	1	1	4	1	1	1	1	1	1	1	1	1	1	1	1	4	4	1	1	1	1	4	4	4	4	3	3	4	4	0
0.094	(-)	0.4	(-)	0.08	(-)	0.16	(-)	3.4	(-)	N	3	4	1	0	1	1	1	1	1	1	1	1	1	1	1	1	1	1	1	1	1	1	4	4	1	1	1	1	4		1	1	3	1	4	1	1	1	1
0.094	(-)	0.4	(-)	0.18	(-)	0.07	(-)	10.6	(-)	N	2		1	0	1	1	5	1	1	1	1	1	1	1	1	1	1	1	1	1	1	1	4	4													1	1	1
0.097	(-)	0.4	(-)	0.05	(-)	0.07	(-)	17.1	(-)	N	2	0	0	0	1	1	1	1	1	2	4	2	1	3	1	1	1	1	1	1	1	1	4	4	2	2	1	1	1	1	1	1	4	2	4	1	0
0.094	(-)	0.4	(-)	0.03	(-)	0.05	(-)	0	(-)	N	2	2	1	0	4	1	1	1	1	1	1	1	2	3	3	1	4	1	1	1	1	1	4	4	1	1	1	1	4	1	1	1	4	1	4	1	1	1	1
0.093	(-)	0.4	(-)	0.03	(-)	0.02	(-)	1.6	(-)	D	3	1	0	0	1	5	2	1	3	0	1	1	2	1	1	1	1	1	1	1	1	1	4	4	1	1	1	1	4	4	1	4	3	0	4	4	0
0.09	(-)	0.4	(-)	0.03	(-)	0.05	(-)	3.7	(-)	N	2	0		0	4	1	4	1	2	4	4	1	4	3	2	1	1	1	1	1	4	1	4	4	3	3	1	4	4	4	1	1	4	1	4	1	0
0.098	(-)	0.4	(-)	0.01	(-)	0.06	(-)	0	(-)	N	2	4	1	0	1	1	1	1	1	1	1	2	1	2	1	1	1	1	1	1	1	1	4	4	2	1	1	1	4	4	4	4	2	1	4	4	1	1	1
0.094	(-)	0.4	(-)	0.03	(-)	0.25	(-)	1.4	(-)	N	2	0	1	0	1	1	1	2	1	1	4	1	3	3	3	1	4	2	1	1	1	4	4	4	2	2	1	3	4	4	1	1	4	1	4	4	0
0.094	(-)	0.4	(-)	0.07	(-)	0.04	(-)	1.8	(-)	N																																					0
0.096	(-)	0.4	(-)	0.07	(-)	0.03	(-)	0	(-)	D	4		0	0	4	1	1	1	1	4	1	4	4	3	3	3	4	1	1	1	1	1	4	4	3	1	1	1	4	1	1	1	2	2	4	4	1	1	1
0.099	(-)	0.4	(-)	0.01	(-)	0.08	(-)	0	(-)	N																																					0
0.097	(-)	0.4	(-)	0.03	(-)	0.07	(-)	0	(-)	N	2	4	1	0	1	1	2	1	1	1	1	1	3	2	1	1	1	1	1	1	1	1	4	4	1	1	1	1	4	4	1	1	4	1	4	1	1	1	1
0.095	(-)	0.4	(-)	0.08	(-)	0.08	(-)	0	(-)	N	2	0	1	0	1	1	1	1	1	4	1	1	4	4	4	1	1	1	1	1	1	1	4	4	2	1	1	1	4	1	1	1	4	1	4	4	0
0.093	(-)	0.4	(-)	0.03	(-)	0.06	(-)	0	(-)	N	2	1	0	0	4	1	3	1	2	3	4	1	1	1	1	1	1	2	1	1	4	1	4	4	2	1	1	2	4	1	1	1	4	2	4	4	0
0.121	(-)	0.4	(-)	0.09	(-)	0.07	(-)	2.3	(-)	N	2	0	0	0	1	1	1	1	1	1	1	1	1	2	1	1	1	1	1	1	1	1	4	4	2	1	1	1	4	4	1	1	3	1	4	4	0
0.097	(-)	0.4	(-)	0.02	(-)	0.12	(-)	0	(-)	N	2	0	1	0	4	1	4	1	1	2	4	1	2	2	1	2	1	1	1	1	1	1	4	4	1	1	1	1	4	1	4	4	4	1	4	1	0
0.093	(-)	0.4	(-)	0.04	(-)	0.12	(-)	0	(-)	N	2	1	1	0	4	1	4	1	1	1	4	1	4	4	3	1	4	1	1	1	1	1	4	4	1	1	1	1	4	4	4	1	4	1	4	4	1	1	1
0.088	(-)	0.4	(-)	0.3	(-)	0.03	(-)	0	(-)	N	2	0	0	0	4	1	2	1	1	4	4	1	1	2	2	2	4	1	1	1	1	4	1	4	2	2	1	3	1	1	1	1	1	4	4	1	0
0.268	(-)	0.4	(-)	0.02	(-)	0.08	(-)	1.8	(-)	D	4	2	1	0	4	1	3	1	1	1	1	1	2	3	2	1	1	1	1	1	1	1	4	4	2	1	1	1	4	4	1	1	4	1	4	4	1	2	1
0.19	(-)	0.4	(-)	0.03	(-)	0.04	(-)	0	(-)	D	4	0	0	0	1	1	4	1	0	0	1	1	1	1	1	1	1	1	1	1	1	1	4	4	1	1	1	1	1	1	1	4	3	2	4	4	0
0.093	(-)	0.4	(-)	0.02	(-)	0.03	(-)	0	(-)	N	2	1	0	0	4	1	4	1	1	4	1	1	1	1	1	1	1	1	1	1	1	1	4	4	1	1	1	1	4	1	1	1	4	1	4	1	0
0.094	(-)	0.4	(-)	0.02	(-)	0.09	(-)	0.3	(-)	N	2	4	1	0	1	1	1	1	1	1	1	1	2	1	1	1	1	1	1	1	1	1	4	4	1	1	1	1	4	4	4	1	4	1	4	1	1	1	1
0.098	(-)	0.4	(-)	0.02	(-)	0.09	(-)	0	(-)	N	2	4	1	0	4	1	1	1	1	1	1	1	3	3	3	1	1	1	1	1	1	1	4	1	1	1	1	1	4	4	4	1	3	2	4	4	1	1	1
0.096	(-)	0.4	(-)	0.01	(-)	0.05	(-)	0	(-)	N	1	0	0	0	4	1	2	1	2	4	4	1	2	4	3	1	4	1	1	1	1	1	4	4	1	1	1	1	4	4	1	1	4	4	4	4	0
0.091	(-)	0.4	(-)	0.02	(-)	0.05	(-)	0	(-)	N	2	4	1	0	1	1	1	1	1	1	4	1	3	3	2	1	1	1	1	1	1	1	4	4	2	1	1	1	1	1	1	1	4	1	4	1	1	1	1
0.096	(-)	0.4	(-)	0.04	(-)	0.04	(-)	0	(-)	N	1	2	1	0		1	1	1	1	1	1	2	3	4	2	3	1	2	1	1	1	1	4	4	2	1	1	1	4	4	4	1	2	1	4	1	1	1	1
0.098	(-)	0.4	(-)	0.02	(-)	0.04	(-)	0	(-)	N	1	2	0	0	1	1	1	1	1	1	1	1	1	1	1	1	1	1	1	1	1	4	4	4	1	1	1	1	4	4	4	1	4	1	4	1	0
0.091	(-)	0.4	(-)	0.01	(-)	0.03	(-)	0	(-)	N	1	4	1	0	1	1	1	1	1	1	1	2	2	2	1	1	1	1	1	1	1	1	4	4	2	1	1	1	4	4	1	1	3	2	4	4	1	2	1
0.09	(-)	0.4	(-)	0.03	(-)	0.07	(-)	0	(-)	N	1	1	0	0	1	1	1	1	1	1	1	1	2	3	1	1	1	1	1	1	1	1	4	4	1	1	1	2	4	1	1	1	2	1	4	1	0
0.093	(-)	0.4	(-)	0.01	(-)	0.05	(-)	0	(-)	N	1	0	0	0	1	1	2	1	1	1	1	1	3	2	1	1	1	2	1	1	1	1	4	4	2	2	1	1	4	4	1	1	3	1	4	4	0
0.156	(-)	0.4	(-)	0.04	(-)	0.11	(-)	0	(-)	N	1	0		0	4	1	2	1	2	4	4	1	1	3	2	1	1	1	1	1	1	1	4	4	1	1	1	2	4	4	1	1	4	1	4	4	0
0.094	(-)	0.4	(-)	4.27	(+)	0.05	(-)	0	(-)	N	1	0		0	1	1	1	1	1	1	1	1	2	3	3	1	1	1	1	1	1	1	4	4	1	1	1	1	4	4	1	1	3	1	4	1	0
0.095	(-)	0.4	(-)	0.03	(-)	0.06	(-)	4.6	(-)	N	1	4	1	0	1	1	1	1	1	1	1	1	3	3	1	1	4	3	1	1	1	1	4	4	1	1	1	1	4	1	1	1	2	1	4	1	1	1	1
0.094	(-)	0.4	(-)	0.02	(-)	0.06	(-)	0	(-)	N	1	0	0	0	1	1	2	2	1	1	4	1	2	3	4	1	1	1	1	1	1	1	4	4	1	1	1	2	4	4	1	1	4	2	4	4	0
0.096	(-)	0.4	(-)	0.02	(-)	0.08	(-)	0	(-)	N																																					0
0.093	(-)	0.4	(-)	0.14	(-)	0.05	(-)	1.7	(-)	N	1	1	1	0	1	1	1	1	1	1	1	1	2	2	2	1	1	1	1	1	1	1	4	4	1	1	1	1	4	4	1	1	3	2	4	4	1	1	1
0.093	(-)	0.4	(-)	0.03	(-)	0.03	(-)	0	(-)	N	2	3	1	0	4	1	1	2	1	2	4	3	1	1	1	1	1	1	1	1	4	1	4	4	1	2	1	2	4	4	4	1	4	1	4	4	1	1	1
0.1	(-)	0.4	(-)	0.02	(-)	0.14	(-)	0	(-)	N	1	0		0		1	4	1	4	4	4	1	4	4	4	1	4	2	1	1	1	4	4	4	1	1	1	2	4	4	1	1	4	1	1	1	0
0.092	(-)	0.4	(-)	0.02	(-)	0.07	(-)	0	(-)	N	1	0	0	0	4	1	2	1	1	1	1	1	1	1	1	1	1	1	1	1	1	1	4	4	1	1	1	1	4	4	4	1	4	1	4	4	0
0.106	(-)	0.4	(-)	0.02	(-)	0.03	(-)	6.1	(-)	N	1	0	0	0	1	1	2	1	1	1	1	1	2	3	3	1	1	2	1	1	1	1	4	4	2	1	1	1	4	1	1	1	3	1	4	4	0
0.096	(-)	0.4	(-)	0.01	(-)	0.05	(-)	7.2	(-)	N	3	0	1	0	1	1	1	1	1	1	1	1	2	2	2	2	1	2	1	1	1	1	4	4	1	1	1	2	1	1	1	1	2	2	4	4	0
0.092	(-)	0.4	(-)	0.03	(-)	0.05	(-)	0	(-)	D	2	3	0	0	4	1	4	1	1	4	1	1	1	1	1	1	1	1	1	1	1	1	4	4	1	1	1	1	4	4	4	1	1	1	4	4	1	1	1
0.095	(-)	0.4	(-)	0.01	(-)	0.02	(-)	0	(-)	D	2	0	0	0	1	1	4	1	1	3	1	1	1	1	1	3	1	4	1	4	4	4	1	4	2	2	1	1	1	1	1	1	3	1	4	4	0
0.089	(-)	0.4	(-)	0.03	(-)	0.06	(-)	0.1	(-)	N	1	0		0	1	1	2	1	2	2	4	2	2	3	3	2	1	2	1	1	1	1	4	4	1	2	1	2	4	4	1	1	2	2	4	4	0
0.09	(-)	0.4	(-)	0.01	(-)	0.03	(-)	5.4	(-)	N	1	4	1	0	1	1	3	1	1	2	4	1	1	1	1	2	1	1	1	1	1	1	4	4	1	1	1	1	4	4	1	1	1	1	4	1	1	1	1
0.097	(-)	0.4	(-)	0.02	(-)	0.11	(-)	0	(-)	N	1	1	1	0	1	1	3	1	1	4	4	1	4	4	1	1	1	1	1	1	4	1	4	1	3	1	1	4	1	4	1	1	4	1	4	4	0
0.108	(-)	0.4	(-)	0.1	(-)	0.06	(-)	0	(-)	N	1	4	1	0	1	1	1	1	1	1	1	1	1	1	1	1	1	1	1	1	1	1	4	4	1	1	1										0
0.091	(-)	0.4	(-)	0.02	(-)	0.04	(-)	0	(-)	D	3	4	1	0	1	2	2	1	1	4	1	1	3	3	3	1	1	1	1	1	1	1	4	4	1	1	1	1	4	1	4	1	3	3	4	4	1	1	1
0.093	(-)	0.4	(-)	0.02	(-)	0.03	(-)	0	(-)	D	3	0	1	0	1	1	3	1	0	1	1	1	1	1	1	1	1	1	1	1	1	1	1	1	1	1	1	1	1	1	1	4	1	1	1	4	0
0.089	(-)	0.4	(-)	0.03	(-)	0.04	(-)	1.6	(-)	D	2	2	0	0	4	1	1	1	1	4	1	2	2	1	1	1	1	1	1	1	1	1	4	4	1	1	1	1	4	1	1	1	4	2	4	4	1	1	1
0.096	(-)	0.4	(-)	0.18	(-)	0.15	(-)	0	(-)	N	3	0		0	1	1	1	1	1	1	1	1	4	4	1	2	4	1	1	1	1	4	4	4	1	1	1	1	4	1	1	1	4	1	4	1	0
0.09	(-)	0.4	(-)	0.02	(-)	0.07	(-)	0	(-)	N	1	4	1	0	1	1	1	1	1	1	1	1	3	3	2	1	1	3	1	4	4	1	4	4	1	1	1	1	4	4	4	1	4	1	4	4	1	1	1
81.85	(+)	170.1	(+)	7.08	(+)	7.13	(+)	4031.2	(+)	N	1	0	0	0	1	2	2	1	1	1	1	2	3	3	3	3	4	1	1	1	1	1	4	1	2	1	1	1	1	4	1	1	3	2	4	1	0
0.091	(-)	0.4	(-)	0.02	(-)	0.11	(-)	3.4	(-)	N	1	4	1	0	4	1	4	1	1	1	1	1	4	4	4	1	4	1	4	4	4	4	4	1	1	1	1	1	4	4	4	1	2	1	4	1	1	1	1
0.093	(-)	0.4	(-)	0.04	(-)	0.04	(-)	0	(-)	N	1	2	1	0		1	4	1	2	2		1	1	2	1	1	4	1	1	1	1	1	1	1	1	1	1	1	4	4	4	1	2	1	4	4	0
0.612	(-)	0.4	(-)	1.47	(+)	0.04	(-)	0	(-)	N	1	3		0	1	1	4	1	1	1	1	1	3	3	1	1	1	1	1	1	1	1	4	4	1	1	1	1	4	4	4	1	1	1	1	4	1	1	1
0.124	(-)	0.4	(-)	0.03	(-)	0.07	(-)	0	(-)	N	1	1	1	0	1	1	2	1	1	2		1	2	2	2	1	4	1	1	1	1	1	4	4	1	1	1	2	4	1	1	1	2	1	1	1	1	1	1
0.091	(-)	0.4	(-)	0.04	(-)	0.05	(-)	0	(-)	D	3	1	1	0	1	2	1	1	1	1	1	1	1	1	1	1	1	2	1	1	1	1	4	4	1	1	1	1	4	4	1	1	2	1	4	4	0
0.092	(-)	0.4	(-)	0.03	(-)	0.04	(-)	0	(-)	N	1	2	1	0	1	1	1	1	2	3	4	2	2	3	2	2	4	1	1	1	1	1	4	4	2	2	1	2	1	1	1	1	3	2	4	1	0
0.093	(-)	0.4	(-)	0.02	(-)	0.04	(-)	0	(-)	N	2	4	1	0	1	1	2	1	1	4	1	1	1	1	1	1	1	1	1	4	1	1	4	4	1	1	1	2	4	4	1	1	4	1	4	4	1	1	1
0.09	(-)	0.4	(-)	0.01	(-)	0.07	(-)	0	(-)	N	1	0	1	0	1	1	4	1	2	4		2	2	2	2	1	1	1	1	1	1	1	4	4	1	1	1	1	4	4	1	1	4	1	4	1	0
0.092	(-)	0.4	(-)	0.03	(-)	0.09	(-)	1.6	(-)	N	1	0	1	0	1	1	1	2	3	4	4	2	2	3	3	3	4	1	1	1	1	1	4	4	2	2	1	1	4	1	1	1	4	2	4	1	0
0.093	(-)	0.4	(-)	0.02	(-)	0.08	(-)	0.1	(-)	N	1	4	1	0	1	1	1	1	1	1	1		3	2	3	1	4	2	1	1	1	1	4	4	1	1	1	1	4	4	4	1	2	1	4	1	1	1	1
0.096	(-)	0.4	(-)	0.01	(-)	0.05	(-)	0	(-)	D	4	0	0	0	4	1	1	1	0	0	1	0	1	1	1	1	1	1	1	1	1	1	4	4	1	1	1	1	4	4	4	4	1	1	4	4	0
0.089	(-)	0.4	(-)	0.01	(-)	0.09	(-)	1.8	(-)	N	1	0		0	4	1	1	1	1	2	4	1	3	3	3	2	1	1	1	1	1	1	4	4	1	1	1	1	4	1	1	1	4	1	4	1	0
0.092	(-)	0.4	(-)	0.01	(-)	0.05	(-)	5.4	(-)	N	1	1	0	0	1	1	2	1	1	2	4	2	1	3	4	1		2	1	4	1	1	4	4	2	2	1	1	1	4	1	1	4	1	4	1	0
0.093	(-)	0.4	(-)	0.03	(-)	0.98	(-)	2.1	(-)	N	1	0		0	1	1	1	1	1	1	4	1	2	2	1	1	1	1	1	1	1	1	4	4	1	2	1	1	4	4	1	1	2	1	4	1	0
0.097	(-)	0.4	(-)	0.02	(-)	0.05	(-)	0	(-)	N	1	0	1	0	1	1	1	1	1	1	4	1	2	4	4	3	1	1	1	1	1	1	4	4	2	2	1	2	1	4	1	1	4	2	4	1	0
0.094	(-)	0.4	(-)	0.02	(-)	0.04	(-)	1	(-)	D	1	1	0	0	4	1	4	1	1	4	1	3	1	1	1	2	1	3	1	4	4	1	1	4	1	1	1	1	4	4	1	1	4	2	4	4	1	1	1
0.092	(-)	0.4	(-)	0.03	(-)	0.64	(-)	49.6	(-)	N	1	1	0	0	1	1	1	1	1	1	1	1	1	1	1	1	1	1	1	1	1	1	4	4	1	1	1	1	4	4	4	1	1	1	1	1	0
0.088	(-)	0.4	(-)	0.02	(-)	0.06	(-)	0	(-)	N	1	3	1	0	1	1	1	1	1	1	1	1	1	1	1	1	1	1	1	1	1	1	4	4	1	1	1	1	4	4	4	1	1	1	4	1	1	1	1
0.092	(-)	0.4	(-)	0.06	(-)	0.21	(-)	4.4	(-)	N	1	0		0	4	1	2	2	3	1	4	2	2	3	3	1	1	2	4	4	1	1	4	4	2	2	1	1	4	4	1	1	2	2	4	1	0
0.082	(-)	0.4	(-)	0.02	(-)	0.09	(-)	0.8	(-)	N																																					0
0.086	(-)	0.4	(-)	0.02	(-)	0.48	(-)	7.2	(-)	N	1	0	1	0		1	3	1	1	4	4	1	1	3	2	3	1	2	1	1	1	1	4	4	1	1	1	2	4	4	1	1	3	1	4	4	0
0.095	(-)	0.4	(-)	0.03	(-)	0.05	(-)	0	(-)	D	1	1	0	0	1	1	3	1	1	4	1	1	2	2	2	1	1	1	1	1	1	1	4	4	1	1	1	1	4	4	1	4	4	1	4	4	1	1	1
0.089	(-)	0.4	(-)	0.04	(-)	0.12	(-)	0	(-)	D	1	0	1	0		1	2	1	0	0	1	1	3	3	3	1	1	1		1	1	1	4	4	1	1	1	1	4	4	1	4	4	1	4	4	0
0.088	(-)	0.4	(-)	0.63	(-)	0.11	(-)	1.3	(-)	N	1	0		0	1	2	2	1	1	2	4	1	1	3	1	2	1	1	1	1	1	1	4	4		1	1	1	4	4	1	1	2	1	4	4	0
0.083	(-)	0.4	(-)	0.01	(-)	0.07	(-)	0	(-)	D	3	3	1	0	1	1	2	1	1	3	1	2	2	3	2	1	1	1	1	1	1	1	1	1	2	2	1	1	1	1	1	1	2	3	4	4	1	2	2
0.087	(-)	0.4	(-)	0.01	(-)	0.04	(-)	0	(-)	D	3	3	0	0	1	1	1	1	1	1	1	1	1	3	1	1	1	1	1	1	1	1	1	4	1	1	1	1	4	4	1	1	4	1	4	4	1	1	1
0.087	(-)	0.4	(-)	0.02	(-)	0.03	(-)	0	(-)	D	2	2	0	0	1	1	1	1	1	4	1	1	1	1	1	1	1	1	1	1	1	1	4	4	1	1	1	1	4	4	1	1	4	1	4	4	1	1	1
0.089	(-)	0.4	(-)	0.08	(-)	0.03	(-)	0	(-)	D	2	4	1	0	1	1	1	1	1	1	1	1	1	1	1	1	1	1	1	1	1	1	1	4	1	1	1	1	1	1							0
0.091	(-)	0.4	(-)	0.04	(-)	0.07	(-)	6	(-)	D	2	3	0	0	1	1	1	1	1	2	1	1	1	2	1	1	1	1	1	1	1	1	1	4	1	1	1	1	4	4	1	1	4	3	4	4	1	1	1
0.092	(-)	0.4	(-)	0.01	(-)	0.07	(-)	0	(-)	D	2	2	1	0	1	1	4	1	1	1	1	1	1	1	1	1	1	1	1	1	1	1	1	1	1	1	1	1	4	4	4	1	1	2	4	4	1	1	1
0.09	(-)	0.4	(-)	0.02	(-)	0.05	(-)	0	(-)	D	1	3	1	0	1	1	4	1	1	1	1	1	3	4	3	1	4	3	4	1	1	1	1	4	3	1	1	1	4	4	1	1	4	4	4	4	1	3	1
0.088	(-)	0.4	(-)	0.02	(-)	0.03	(-)	0	(-)	D	1	3	0	0	1	1	1	1	1	1	1	1	1	1	1	1	1	1	1	1	1	1	4	4	1	1	1	1	4	4	1	1	1	1	4	4	1	1	1
0.089	(-)	0.4	(-)	0.04	(-)	0.06	(-)	0.1	(-)	D					1	1	1	1	1	4	1	1	2	2	2	1	4	1	1	1	1	1	4	4	1	1	4	1	4	4							0
0.095	(-)	0.4	(-)	0.02	(-)	0.11	(-)	0	(-)	D	1	2	1	0	1	1	2	1	1	1	1	1	1	3	1	1	1	2	1	4	1	1	4	4	2	1	1	2	4	4	1	1	3	1	4	4	1	2	1
0.088	(-)	0.4	(-)	0.02	(-)	0.08	(-)	0	(-)	D	1	1	1	0	1	1	1	1	1	1	1	1	1	1	1	1	1	1	1	1	1	1	4	4	1	1	1	1	4	4	1	1	4	1	4	4	1	1	1
0.09	(-)	0.4	(-)	0.13	(-)	0.05	(-)	0	(-)	D	1	2	1	0	1	1	1	1	1	1	1	1	1	1	1	1	1	1	1	4	1	1	1	4	2	1	1	1	4	4	1	1	4	1	4	4	1	1	1
0.091	(-)	0.4	(-)	0.02	(-)	0.07	(-)	3.6	(-)	D					1	1	1	1	1	1	1	1	1	1	1	1	1	1	1	1	1	1	1	1	2	2	1	2	1	1	1	1	1	1	1	4	1	2	2
0.09	(-)	0.4	(-)	0.03	(-)	0.34	(-)	0	(-)	D	1	1			1	4	1	1	1	1	1	1	2	2	1	1	1	1	1	1	1	1	1	1	1	1	1	1	1	1	1	1	1	1	4	4	1	1	1
0.086	(-)	0.4	(-)	0.03	(-)	0.05	(-)	2	(-)	D	3	1	0	0	1	1	1	1	0	0	1	0	4	4	1	1	4	1	4	1	1	1	1	4	2	1	1	2	1	1	1	4	4	1	4	4	1	2	1
0.095	(-)	0.4	(-)	0.01	(-)	0.29	(-)	0	(-)	D	2	3	1	0	1	1	1	1	1	1	1	1	1	3	3	1	1	1	1	1	1	1	4	4	1	1	1	1	4	4	1	1	4	1	4	4	1	1	1
0.09	(-)	0.4	(-)	0.2	(-)	0.04	(-)	0	(-)	D	3	3	1	0	1	1	1	1	1	1	4	0	1	4	1	1	1	1	1	1	1	1	1	4	1	1	1	1	1	1	1	1	4	0	4	4	1	1	1
0.09	(-)	0.4	(-)	0.02	(-)	0.14	(-)	1.4	(-)	N	3	4	1	0	1	1	1	1	1	1	1	1	1	1	1	1	1	1	1	1	1	1	1	1	1	1	1	1	4	4	1	1	1	1	1	1	1	1	1
0.095	(-)	0.4	(-)	0.01	(-)	0.05	(-)	0	(-)	N	3	4	1	0	1	1	2	1	1	1	1	1	1	1	1	1	1	1	1	1	1	1	4	4	1	1	1	1	4	4	1	1	1	1	4	1	1	1	1
0.09	(-)	0.4	(-)	0.03	(-)	0.25	(-)	1.8	(-)	N	3	4	1	0	1	1	1	1	1	1	1	1	2	1	1	1	1	1	1	1	1	1	4	4	1	1	1	1	4	4	1	4	1	1	4	4	1	1	1
0.09	(-)	0.4	(-)	0.01	(-)	0.03	(-)	1.7	(-)	N	4	1	1	0	1	1	4	1	1	1	1	1	1	1	1	1	1	1	1	1	1	1	4	4	1	1	1	1	4	4	1	4	1	1	4	4	1	1	1
0.094	(-)	0.4	(-)	0.09	(-)	0.05	(-)	0	(-)	N	2	2	1	0	1	1	4	1	1	4	1	1	3	4	4	4	1	1	1	1	4	1	4	4	1	1	1	3	4	4	4	4	1	4	4	1	1	1	1
0.089	(-)	0.4	(-)	0.02	(-)	0.06	(-)	0	(-)	N	2	1	1	0	1	1		1	1	1	1	2	1	1	1	1	1	1	1	1	1	1	4	1													1	1	1
0.094	(-)	0.4	(-)	0.02	(-)	0.04	(-)	0.3	(-)	N	2		1	0	1	1	2	1	1	1	1	1	1	1	1	1	1	1	1	1	1	1	4	4	1	1	1	1	4	4	1	4	1	1	1	4	1	1	1
0.088	(-)	0.4	(-)	0.03	(-)	0.04	(-)	0	(-)	N	3			0	1	1	3	1	1	4	1	1	1	3	3	1	1	1	1	1	1	1	4	4	1	1	1	1	4	4	1	4	1	1	4	4	1	1	1
0.088	(-)	0.4	(-)	0.05	(-)	0.04	(-)	0	(-)	N	2	4	1	0	1	1	4	1	1	4	1	1	1	3	1	2	1	1	1	1	1	1	4	4													1	1	1
0.104	(-)	0.4	(-)	0.07	(-)	0.06	(-)	14.7	(-)	N	2	4	1	0	1	1	4	1	1	1	1	1	1	4	1	1	1	1	1	1	1	1	4	4	1	1	1	1	4	4	4	1	1	1	1	4	1	1	1
0.106	(-)	0.4	(-)	0.02	(-)	0.05	(-)	0	(-)	N	1	4	1	0	1	1	4	1	1	1	1	1	1	2	1	1	1	1	1	1	1	1	4	4	1	1	1	1	4	4	1	1	1	1	4	4	1	1	1
0.09	(-)	0.4	(-)	0.14	(-)	0.07	(-)	2.9	(-)	N	1	4	1	0	1	1	4	1	1	1	1	2	1	4	4	1	1	2	1	1	4	1	4	4	2	1	1	1	4	4	1	1	1	1	4	4	1	1	1
0.087	(-)	0.4	(-)	0.02	(-)	0.04	(-)	7	(-)	N	1	4		0	1	1	4	1	1	1	1	1	1	1	1	1	4	1	1	1	1	1	4	4	1	1	1	1	4	4	1	1	1	0	4	4	1	1	1
0.093	(-)	0.4	(-)	0.14	(-)	0.07	(-)	0	(-)	N	1	4	1	0	1	1	4	1	1	1	1	1	1	2	2	2	1	1	1	1	1	1	4	4	1	1	1	1	4	4	4	1	1	1	4	4	1	1	1
0.09	(-)	0.4	(-)	0.03	(-)	0.08	(-)	0	(-)	N	1	4	1	0	1	1	1	1	1	4	1	1	1	1	1	1	1	1	1	1	1	1	4	4	1	1	1	1	4	4	1	1	1	1	4	1	1	1	1
0.101	(-)	0.4	(-)	0.02	(-)	0.11	(-)	0	(-)	N	1	4	1	0	1	1	2	1	1	1	1	2	2	2	2	1	4	1	1	1	1	1	4	1	1	1	1	1	4	4	4	1	1	1	4	4	1	1	1
0.09	(-)	0.4	(-)	0.05	(-)	0.03	(-)	0	(-)	N	1	4	1	0	1	1	1	1	1	1	1	1	1	1	1	1	1	1	1	1	1	1	1	4	1	1	1	1	4	4	1	1	1	1	4	4	1	1	1
0.093	(-)	0.4	(-)	0.02	(-)	0.04	(-)	0.8	(-)	N	1	4	1	0	1	1	4	1	1	4	1	2	1	2	2	1	1	1	1	1	1	1	4	4													1	1	1
0.092	(-)	0.4	(-)	0.01	(-)	0.06	(-)	2	(-)	N	1	4	1	0	1	1	2	1	1	1	1	1	2	2	2	1	1	1	1	1	1	1	4	4	1	1	1	2	4	4	1	1	1	1	4	4	1	1	1
0.094	(-)	0.4	(-)	0.02	(-)	0.05	(-)	0.6	(-)	N	1	4	1	0	1	1	4	1	1		1	1	1	4	4	1	1	1	1	1	1	1	4	4													1	1	1
0.09	(-)	0.4	(-)	0.02	(-)	0.04	(-)	0	(-)	N	1	4	1	0	1	1	3	1	1		1	1	1	4		1	1	1	4	1	1	1	4	4													1	2	1
0.09	(-)	0.4	(-)	0.01	(-)	0.14	(-)	0	(-)	N	1	4	1	0	1	1	4	1	1	4	1	1	1	3	1	1	1	1	1	1	4	1	4	4													1	1	1
0.143	(-)	0.4	(-)	0.01	(-)	0.04	(-)	0.1	(-)	N	1	4	1	0	1	1	4	1	1	4	1	1	1	3	1	1	1	2	1	1	4	1	4	4													1	1	1
0.093	(-)	0.4	(-)	0.06	(-)	0.12	(-)	0	(-)	N	1	4	1	0	1	5	4	1	1	1	1	1	1	4	4	3	1	1	1	1	1	1	4	4	1	1	1	1	4	4	4	1	1	1	4	1	1	1	1
0.091	(-)	0.4	(-)	0.01	(-)	0.06	(-)	1.8	(-)	D	4	0		0	1	1	1	1	4	0	1	2	1	2	1	1	1	1	1	1	1	1	4	4	1	1	4	1	4	4	1	4	4	1	4	4	0
0.092	(-)	0.4	(-)	0.06	(-)	0.03	(-)	0	(-)	D	3	1	1	0	1	1	1	1	1	1	1	0	1	1	1	1	4	1	4	1	1	1	1	1	1	1	1	1	4	4	4	1	4	1	1	4	1	1	1
0.09	(-)	0.4	(-)	0.02	(-)	0.03	(-)	0	(-)	D	1	0	0	0	1	1	1	1	1	1	1	1	1	1	1	1	1	1	1	1	1	1	4	4	1	1	1	1	4	4	4	4	2	1	4	4	0
0.086	(-)	0.4	(-)	0.06	(-)	0.65	(-)	0	(-)	D	3	0	0	0	1	1	1	1	0	0	1	0	1	3	1	1	1	1	1	1	1	1	4	4	1	1	1	4	4	4	1	4	3	0	4	4	0
0.094	(-)	0.4	(-)	0.02	(-)	0.05	(-)	0	(-)	D	2	0	0	0	1	1	1	1	1	1	4	1	1	1	1	1	1	1	1	1	1	1	1	4	1	1	1	1	1	1	1	1	4	1	4	1	0
0.772	(-)	0.4	(-)	0.02	(-)	0.05	(-)	0	(-)	D	1	0		0	1	1	2	1	1	1	1	1	3	4	1	1	1	1	1	1	1	1	4	4	1	1	1	1	4	4	1	1	4	1	4	4	0
0.093	(-)	0.4	(-)	0.03	(-)	0.07	(-)	0	(-)	D	2	1	0	0	1	1	3	1	1	1	1	2	1	2	1	1	1	1	1	1	1	1	1	4	1	1	1	1	4	4							0
0.096	(-)	0.4	(-)	0.04	(-)	0.09	(-)	0	(-)	D	3				1	1	1	1	0	0	1	0	1	1	1	1	1	1	1	1	1		1	4	1	1	1	1	4	4	1	4	4	1	4	4	0
0.087	(-)	0.4	(-)	0.04	(-)	0.04	(-)	2.7	(-)	D	3		0	0	1	1	1	1	0	0	1	1	1		1	1	1	1	1	1		1	1	4	1	1	1	1	4	4	1	4	4	1	4	4	0
0.091	(-)	0.4	(-)	0.02	(-)	0.05	(-)	0	(-)	D					1	1	1	1	1	1	1	1	1	1	1	1	1	1	1	1	1	1	1	1	1	1	1	1	4	4	4	4	1	1	4	1	1	1	1
0.091	(-)	0.4	(-)	0.02	(-)	0.04	(-)	0	(-)	D	1	0	0	0	1	1	2	1	0	0	1	0	1	1	1	1	1	1	1	4	4	1	1	4	1	1	1	1	4	4	1	4	4	1	4	4	0
0.089	(-)	0.4	(-)	0.01	(-)	0.04	(-)	0	(-)	D	3	0	0	0	1	1	1	1	0	0	1	1	1	1	1	1	1	1	1	1	1	1	4	4	1	1	1	1	4	4	4	4	1	0	4	4	0
0.094	(-)	0.4	(-)	0.03	(-)	0.05	(-)	0	(-)	D	2	0	0	0	1	1	1	1	0	0	4	2	1	1	1	1	1	1	1	1	1	1	1	4	2	1	1	1	4	4	1	4	4	1	4	4	0
0.091	(-)	0.4	(-)	0.03	(-)	0.03	(-)	0	(-)	D					1	2	4	1	1	4	1	1	2	2	2	1	1	1	1	1	1	1	4	4	2	2	1	2	4	4	1	4	1	1	4	1	0
0.094	(-)	0.4	(-)	0.03	(-)	0.1	(-)	0	(-)	D	1	0	0	0	1	1	2	1	0	0	1	1	1	1	1	1	1	1	1	1	1	1	1	4	1	1	1	1	4	4	1	4	4	0	4	4	0
0.091	(-)	0.4	(-)	0.02	(-)	0.4	(-)	0	(-)	D	2	1	0	0	1	1	1	1	1	1	1	1	1	1	1	1	1	1	1	1	1	1	1	4	1	1	1	1	4	4							0
0.091	(-)	0.4	(-)	0.03	(-)	0.03	(-)	0	(-)	N	3	0	0	0	1	1	1	1	0	0	1	1	1	1	1	1	1	1	1	1	1	1	4	4	1	1	1	1	4	4	4	4	1	1	4	1	0
0.109	(-)	0.4	(-)	0.01	(-)	0.07	(-)	0	(-)	N	1	0	0	0	1	1	1	1	1	1	1	1	1	1	1	1	1	1	1	1	1	1	4	4	1	1	1	1	4	4	4	4	1	1	4	4	0
0.089	(-)	0.4	(-)	0.02	(-)	0.04	(-)	0	(-)	N	1	0	1	0	1	1	1	1	4	4	1	1	1	1	1	1	1	1	1	1	1	1	4	4	1	1	1	1	1	1	1	4	1	1	4	4	0
0.091	(-)	0.4	(-)	0.01	(-)	0.05	(-)	0	(-)	N	1	0	1	0	1	1	1	1	1	1	1	1	1	1	1	1	1	1	1	1	1	1	1	1	1	1	1	1	4	4	1	4	1	1	4	1	0
0.088	(-)	0.4	(-)	0.01	(-)	0.03	(-)	0	(-)	N	1	0	1	0	1	2	3	1	2	0	1	1	2	3	3	3	1	1	1	1	4	1	1	4	1	1	1	1	1	1	1	4	1	1	4	4	0
0.091	(-)	0.4	(-)	0.02	(-)	0.09	(-)	0	(-)	N	1	0	1	0	1	1	1	1	0	0	4	2	3	1	1	1	1	1	1	1	1	1	4	4	1	1	1	1	4	4	1	4	1	1	4	4	0
0.368	(-)	0.4	(-)	0.04	(-)	0.09	(-)	0	(-)	N	1	0	1	0	1	1	4	1	0	0	1	1	1	4	4	1	1	1	4	1	4	1	4	4	1	1	1	1	1	4	1	4	1	4	4	4	0
0.088	(-)	0.4	(-)	0.31	(-)	0.1	(-)	1.4	(-)	N	2	0	1	0	1	1	4	1	0	1	4	2		3	2	1	1	1	4	4	4	1	4	4	2	1	1	2	4	1	1	4	1	1	4	4	0
0.092	(-)	0.4	(-)	0.06	(-)	0.05	(-)	2.1	(-)	N	3	0	1	0	1	1	1	1	4	0	4	0	4	4	4	1	1	2	1	1	1	1	4	1	1	1	1	1	4	4	1	4	1	3	4	4	0
0.1	(-)	0.4	(-)	0.03	(-)	0.03	(-)	0.3	(-)	N	1	0	1	0	1	1	2	1	0	0	1	1	2	3	1	1	1	1	1	1	1	1	4	4	1	1	1	1	4	4	4	4	1	2	4	4	0
0.088	(-)	0.4	(-)	0.02	(-)	0.08	(-)	0	(-)	N	1	0	1	0	1	1	1	1	0	0	4	2	1	2	2	1	1	1	1	1	1	1	4	1	1	1	1	1	4	4	1	4	1	3	4	4	0
0.089	(-)	0.4	(-)	0.03	(-)	0.09	(-)	0	(-)	N	3	0	1	0	1	1	2	1	0	0	4	0	2	3	1	1	1	1	1	1	1	1	4	4	2	2	1	2	4	4	1	4	1	2	4	4	0
1.03	(+)	0.4	(-)	0.03	(-)	0.04	(-)	0	(-)	N		0		0	1	1	2	1	1	1	1	2	2	3	3	1	1	1	1	1	1	1	4	4	1	1	1	2		4	1	4	1	1	4	1	0
0.09	(-)	0.4	(-)	0.01	(-)	0.07	(-)	0	(-)	N		0		0	1	1	2	1	1	1	1	1	1	1	3	1	1	1	1	1	1	1	4	4	2	1	1	1	4	4	4	1	1	1	4	4	0
0.12	(-)	0.4	(-)	0.03	(-)	0.12	(-)	9.8	(-)	N	2	0	0	0	1	1	2	1	3	3	1	1	1	2	3	3	1	1	1	1	1	1	1	4	1	1	1	1	4	4	1	4	1	1	4	4	0
0.086	(-)	0.4	(-)	0.02	(-)	0.04	(-)	0	(-)	N	1	0	0	0	1	1	4	1	0	0	1	2	1	2	4	1	1	1	1	1	1	1	4	4	1	1	1	1	4	4	4	4	1	1	4	1	0
0.095	(-)	0.4	(-)	0.03	(-)	0.06	(-)	0	(-)	N	1	0	0	0	1	1	4	1	4	0	1	2	4	4		1	1	1	1	1	1	1	4	4	1	1	1	1	4	4	1	4	1	1	4	1	0
0.089	(-)	0.4	(-)	0.02	(-)	0.07	(-)	0	(-)	N	1	0	0	0	1	2	2	2	0	0	1	1	1	1	1	1	1	1	1	1	1	1	4	4	2	2	1	2	4	4	1	4	1	1	4	1	0
0.09	(-)	0.4	(-)	0.02	(-)	0.06	(-)	0.3	(-)	N	1	0	0	0	1	1	1	1	0	0	1	1	2	2	2	1	1	1	1	1	1	1	4	4	1	1	1	1	4	4	4	4	1	1	4	4	0
0.091	(-)	0.4	(-)	0.01	(-)	0.1	(-)	0	(-)	N	1	0	0	0	1	1	4	1	1	4	4	1	2	2	1	1	1	1	1	1	1	1	4	4	1	1	1	1	4	4	1	1	1	1	4	4	0
0.094	(-)	0.4	(-)	0.03	(-)	0.08	(-)	7.4	(-)	N	1	0	0	0	1	1	2	1	0	0	1	1	1	1	2		1	1	1	1	1	1	1	1	1	1	1	1	4	4	4	4	1	1	4	4	0
0.093	(-)	0.4	(-)	0.09	(-)	0.08	(-)	0	(-)	N	1	0	0	0	1	1	1	1	0	0	1	1	1	2	1	1	1	1	1	1	1	1	4	4	1	1	1	1	4	4	4	4	1	2	4	4	0
0.088	(-)	0.4	(-)	0.02	(-)	0.05	(-)	4.2	(-)	N	1	0	0	0	1	1	1	1	0	0	1	1	1	1	1	1	1	1	1	1	1	1	4	4	1	1	1	1	4	4	1	4	1	1	1	4	0
0.089	(-)	0.4	(-)	0.02	(-)	0.03	(-)	0	(-)	N	1	0		0	1	1	3	1	0	0	1	1	2	3	1	1	1	1	1	1	1	1	4	4	1	1	1	1	4	4	1	4	1	1	4	4	0
0.093	(-)	0.4	(-)	0.02	(-)	0.05	(-)	0	(-)	O	1	0	0	0	1	1	1	1	0	0	1	1	1	1	1	1	1	1	1	1	1	1	4	4	1	1	1	1	4	4	4	4	4	1	4	1	0
0.095	(-)	0.4	(-)	0.01	(-)	0.05	(-)	0	(-)	O	1	0	0	0	1	1	1	1	0	0	4	1	1	1	1	1	1	1	1	1	1	1	4	4													0
0.089	(-)	0.4	(-)	0.03	(-)	0.32	(-)	0	(-)	O	1	0	0	0	1	1	1	1	0	0	1	0	1	1	1	1	1	1	1	1	1	1	4	4	1	1	1	1	4	4	1	4	2	1	4	4	0
0.096	(-)	0.4	(-)	0.02	(-)	0.11	(-)	0	(-)	O	2	0	0	0	1	1	1	1	0	0	4	1	1	1	4	1	1	1	1	1	1	1	4	4	1	1	1	1	4	4	4	4	4	4	4	1	0
0.094	(-)	0.4	(-)	0.07	(-)	0.03	(-)	0	(-)	D	4	0	0	0	1	1	3	1	1	0	1	1	1	1	1	1	1	1	1	1	1	1	1	4	2	1	1	1	4	4	1	4	3	1	4	4	0
0.093	(-)	0.4	(-)	0.04	(-)	0.03	(-)	0	(-)	D	1	0	0	0	1	1	1	1	0	0	1	0	1	1	1	1	1	1	1	1	1	1	1	4	1	1	1	1	4	4	1	4	3	0	4	4	0
0.094	(-)	0.4	(-)	0.57	(-)	0.03	(-)	2.3	(-)	D	2	0	0	0	1	1	2	1	1	4	4	2	1	2	1	1	1	1	1	1	1	1	1	4	2	2	1	2	4	4	1	4	2	3	4	4	0
0.091	(-)	0.4	(-)	0.02	(-)	0.19	(-)	42.1	(-)	D	3	0	0	0	1	1	1	1	0	0	1	1	1	1	1	1	1	1	1	1	1	1	1	4	4	1	1	1	4	4	4	4	4	1	4	4	0
0.097	(-)	0.4	(-)	0.03	(-)	0.05	(-)	2.1	(-)	D	3	0	0	0	1	2	2	1	0	0	1	1	1	1	2	2	1	1	1	1	1	1	4	4	2	1	1	1	4	4	4	4	3	3	4	1	0
0.094	(-)	0.4	(-)	0.02	(-)	0.03	(-)	1.7	(-)	D	2	0	0	0	1	1	2	1	1	2	1	1	1	1	1	1	1	1	1	1	1	1	1	1	1	1	1	1	1	1	1	1	1	1	1	4	0
0.09	(-)	0.4	(-)	0.01	(-)	0.06	(-)	15.2	(-)	D	1	0	0	0	1	1	2	1	0	0	1	0	1	1	1	1	1	1	1	1	1	1	1	4	1	1	1	1	4	4	1	4	2	2	4	4	0
0.09	(-)	0.4	(-)	0.06	(-)	0.04	(-)	0	(-)	D	2	0	0	0		1		1	0	0	1	0	1	1	1	1	1	1	1	1	1	1	1	1	1	1	1	1	1	1	1	1	1	1	1	4	0
0.1	(-)	0.4	(-)	0.01	(-)	0.1	(-)	0	(-)	D	2	0	0	0	1	1	3	1	0	0	1	1	1	2	1	1	1	1	1	1	1	4	1	1	1	1	1	1	1	1	1	4	4	3	4	4	0
0.096	(-)	0.4	(-)	0.02	(-)	0.04	(-)	0	(-)	D	2	1	1	0	1	1	1	1	0	0	1	0	1	1	1	1	1	1	4	1	1	1	1	1	1	1	1	4	4	4	4	4	3	2	4	4	1	1	1
0.093	(-)	0.4	(-)	0.02	(-)	0.03	(-)	0	(-)	D	2	1	0	0	1	1	1	1	0	0	1	1	1	3	1	1	1	1	1	1	1	1	1	4	1	1	1	2	4	4	1	4	4	1	4	4	0
0.085	(-)	0.4	(-)	0.05	(-)	0.05	(-)	0	(-)	D	3	3	1	0	1	1	1	1	1	1	1	1	2	2	2	1	1	1	1	1	1	1	4	4	1	1	1	2	4	1	1	1	2	1	4	4	1	1	1
0.086	(-)	0.4	(-)	0.03	(-)	0.03	(-)	0	(-)	D				0	1	1	1	1	4	2	1	1	1	1	1	2	1	1	1	1	1	1	1	4	1	1	1	1	4	4	1	4	1	4	4	4	1	1	1
0.082	(-)	0.4	(-)	0.02	(-)	0.03	(-)	1	(-)	D	3	1	0	0	1	2	1	1	1	1	1	1	1	1	1	1	1	1	1	1	1	1	1	4	1	1	1	1	1	1	1	4	1	1	4	4	1	1	1
0.091	(-)	0.4	(-)	0.1	(-)	0.04	(-)	0	(-)	D	3	1	0	0	1	5	3	1	1	1	1	0	1	1	1	1	4	1	1	1	1	1	4	4	1	1	1	2	4	4	1	4	1	3	4	4	1	1	1
0.092	(-)	0.4	(-)	0.03	(-)	0.04	(-)	8.7	(-)	D				0	1	5		1	2	1	1	1	4	1	1	1	4	1	1	1	1	1	4	4	1	1	1	1	4	4	1	4	1	1	4	4	1	1	1
0.085	(-)	0.4	(-)	0.01	(-)	0.05	(-)	0	(-)	D	1	1	0	0	1	1	1	1	1	1	1	1	1	1	1	1	4	1	1	1	1	1	4	4	1	1	1	1	4	4	1	1	1	1	4	4	1	1	1
0.087	(-)	0.4	(-)	0.05	(-)	0.22	(-)	5.3	(-)	D	1	1	0	0	1	1	1	1	4	1	1	2	1	3	1	1	1	2	1	1	1	1	4	4	2	2	1	1	4	1	1	4	1	1	4	4	1	1	1
0.101	(-)	0.4	(-)	0.02	(-)	0.1	(-)	0	(-)	D	4	1	0	0	1	1	1	1	1	1	1	1	1	1	1	1	1	1	1	1	1	1	4	4	2	1	1	1	4	4	1	4	1	0	4	4	1	1	1
0.089	(-)	0.4	(-)	0.16	(-)	0.04	(-)	0	(-)	D	4	1	1	0	1	2	4	1	1	2	1	3	1	1	3	1	1	2	1	1	1	1	4	4	4	2	4	4	4	4	1	1	1	4	4	4	1	3	2
0.088	(-)	0.4	(-)	0.13	(-)	0.07	(-)	0	(-)	D	1	2	1	0	1	1	1	1	1	1	1	2	3	1	1	1	1	1	1	1	1	1	4	4	1	1	1	2	4	4	1	4	1	2	4	4	1	1	1
0.085	(-)	0.4	(-)	0.03	(-)	0.03	(-)	14.4	(-)	N	4	4	1	0	1	1	2	1	1	1	1	1	2	2	1	1	4	1	1	1	1	1	4	4	1	1	1	1	4	4	4	4	1	1	4	1	1	1	1
0.089	(-)	0.4	(-)	0.01	(-)	0.09	(-)	0	(-)	N	2	4	1	0	1	1	1	1	1	4	1	1	2	2	2	2	1	2	1	1	1	1	4	4	1	1	1	1	4	4	4	4	1	1	4	4	1	1	1
0.091	(-)	0.4	(-)	0.02	(-)	0.08	(-)	0	(-)	N	1	4	1	0	1	1	2	1	1	1	1	1	1	1	1	2	1	1	1	1	4	1	4	4													1	1	1
0.089	(-)	0.4	(-)	0.05	(-)	0.12	(-)	0	(-)	N	1	4	1	0	1	1	3	1	1	1	1	1	2	2	2	1	1	1	1	1	1	1	4	4													1	1	1
0.268	(-)	0.4	(-)	0.08	(-)	0.06	(-)	0	(-)	N	1	4	1	0	1	1	2	1	1	1	1	1	3	2	1	2	1	1	1	1	4	1	4	4	1	1	1	1	4	4	4	4	1	2	4	4	1	1	1
0.092	(-)	0.4	(-)	0.03	(-)	0.04	(-)	0	(-)	N	2	4	1	0	1	1	4	1	1	4	4	1	1	1	1	1	4	1	1	1	1	1	4	4	1	1	1	1	4	4	4	4	1	1	4	1	1	1	1
0.092	(-)	0.4	(-)	0.05	(-)	0.04	(-)	0	(-)	N	1	4	1	0	1	1	2	1	1	1	1	1	1	1	1	1	4	1	1	1	1	1	4	4	1	1	1	1	4	4	1	4	1	1	4	1	1	1	1
0.088	(-)	0.4	(-)	0.02	(-)	0.03	(-)	0	(-)	N	3	4	1	0	1	1	1	1	1	1	1	1	1	1	1	1	1	1	1	1	1	1	4	4													1	1	1
0.086	(-)	0.4	(-)	0.02	(-)	0.14	(-)	0	(-)	N	3	4	1	0	1	1	2	1	1	1	1	1	3	1	1	1	1	1	1	1	1	1	4	4													1	1	1
0.094	(-)	0.4	(-)	0.04	(-)	0.04	(-)	0	(-)	N	2	3	1	0	1	1	3	1	1	1	1	1	2	1	1	1	1	1	1	1	1	1	1	1													1	1	1
0.083	(-)	0.4	(-)	0.01	(-)	0.06	(-)	0	(-)	N	2	4	1	0	1	5	4	1	1	1	1	1	2	1	1	1	1	1	1	1	1	1	1	1													1	1	1
0.09	(-)	0.4	(-)	0.03	(-)	0.06	(-)	0	(-)	N	1	4	1	0	1	1	4	1	1	1	1	1	1	1	1	4	1	1	1	1	1	1	1	1	1	1	1	1	4	4	1	4	1	1	4	4	1	1	1
0.092	(-)	0.4	(-)	0.09	(-)	0.04	(-)	0	(-)	N	4	4	1	0	1	1	3	1	1	1	1	1	1	1	1	1	1	1	1	1	1	1	1	1													1	1	1
0.092	(-)	0.4	(-)	0.03	(-)	0.04	(-)	7	(-)	N	2	4	1	0	1	1	1	1	1	1	1	1	1	1	1	1	1	1	1	1	1	1	4	4													0
0.096	(-)	0.4	(-)	0.01	(-)	0.07	(-)	0	(-)	N	4	4	1	0	1	1	4	1	1	4	1	1	1	1	1	4	4	1	1	1	1	1	4	4	1	1	1	1	4	4	4	4	1	1	4	4	1	1	1
0.092	(-)	0.4	(-)	0.02	(-)	0.05	(-)	0	(-)	N	1	4	1	0	1	1	1	1	1	1	1	1	1	1	1	1	1	1	1	1	1	1	4	4	1	1	1	1	4	4	4	4	1	1	4	4	1	1	1
0.09	(-)	0.4	(-)	0.07	(-)	0.06	(-)	0	(-)	N	1		1	0	1	2	3	1	1	1	1	2	2	2	3	3	1	2	1	1	1	1	1	4	3	2	1										0
0.09	(-)	0.4	(-)	0.02	(-)	0.11	(-)	14.5	(-)	N	1	4	1	0	1	1	1	1		1	1	1				1		1	1		1	1	4	4													1	1	1
0.087	(-)	0.4	(-)	0.01	(-)	0.02	(-)	0	(-)	N	4	2	0	0	1	1	1	1	1	1	1	1	1	1	1	1	1	1	1	1	1	1	4	1	1	1	1	1	4	4	4	4	1	1	4	4	1	1	1
0.09	(-)	0.4	(-)	0.03	(-)	0.08	(-)	0	(-)	N	4	2	1	0	1	1	1	1	1	1	1	1	1	1	1	1	1	1	1	1	1	1	4	4	1	1	1	1	4	1	1	4	2	1	4	1	1	1	1
0.112	(-)	0.4	(-)	0.01	(-)	0.11	(-)	0	(-)	O	1	4	0	0	1	1	4	1	2	1	4	1	1	2	1	1	1	1	1	1	1	1	4	4	1	1	1	1	4	4	4	4	1	0	4	4	1	1	1
0.09	(-)	0.4	(-)	0.03	(-)	0.08	(-)	0	(-)	O	1			0	1	1	4	1	1	1	4	1	1	1	1	1	1	1	1	1	1	1	4	4	1	1	1	1	4	1	1	4	4	0	2	4	1	1	1
0.088	(-)	0.4	(-)	0.02	(-)	0.07	(-)	2.3	(-)	O	2	4	0	0	1	1	4	2	4	4	1	0	4	3		1	1	1	4	1	1	1	4	1	1	1	1	1	4	1	1	4	4	1	4	4	0
0.089	(-)	0.4	(-)	0.01	(-)	0.04	(-)	0	(-)	O	4	2	1	0	1	1	4	1	1	1	1	1	1	1	1	1	1	1	1	1	1	1	4	4	2	2	1	2	4	1	1	4	4	2	4	4	1	1	1
0.087	(-)	0.4	(-)	0.02	(-)	0.04	(-)	0	(-)	O	2	2	1	0	1	1	2	1	1	1	1	2	2	1	1	1	1	1	1	1	1	1	4	1	1	1	1	1	4	4	1	4	2	0	4	4	1	1	1
0.091	(-)	0.4	(-)	0.01	(-)	0.03	(-)	0	(-)	O	3	3	1	0	1	1	1	1	1	1	1	1	2	2	2	1	1	2	1	1	1	1	4	4	1	1	1	1	4	4	4	4	1	0	4	1	1	1	1
0.092	(-)	0.4	(-)	0.05	(-)	0.05	(-)	0	(-)	O	4	1	0	0	1	1	1	1	1	1	1	1	1	1	1	1	4	1	1	1	1	1	4	4	1	1	1	1	4	4	1	4	3	0	4	4	0
0.089	(-)	0.4	(-)	0.03	(-)	0.06	(-)	0	(-)	O	4	1	0	0	1	1	1	1		0	1	1	1	1	1	1	1	1	1	1	1	1	4	1	1	1	1										0
0.098	(-)	0.4	(-)	0.02	(-)	0.03	(-)	0	(-)	O	4	2	1	0	1	1	1	1	0	0	1	0	1	1	1	1	1	1	1	1	1	1	4	4	1	1	1	1	4	4	1	4	1	2	4	4	1	3	1
0.117	(-)	0.4	(-)	0.02	(-)	0.22	(-)	0	(-)	O	1		0	0	1	1	1	1	0	0	1	1	1	1	1	1	1	1	1	4	4	1	4	4	1	1	4	1	1	1	1	4	1	0	4	4	0
0.1	(-)	0.4	(-)	0.01	(-)	0.04	(-)	0	(-)	D	4		0	0	1	1	1	1	0	0	1	1	1	1	1	1	1	1	1	1	1	1	4	4	2	1	1	2	4	4	1	4	1	0	4	4	1	2	1
0.086	(-)	0.4	(-)	0.01	(-)	0.06	(-)	0	(-)	D				0	1	1	2	1	1	1	1	1	1	2	1	2	1	1	1	1	1	1	4	1	1	1	1										0
0.091	(-)	0.4	(-)	0.02	(-)	0.07	(-)	0	(-)	D	4	1	1	0	1	1	1	1	1	1	1	1	1	2	2	1	1	2	1	1	1	1	1	4	2	1	1	1	4	4	4	4	2	0	4	4	1	1	1
0.092	(-)	0.4	(-)	0.02	(-)	0.04	(-)	0	(-)	D	3	1	0	0	1	1	1	1	1	1	1	1	1	1	1	1	1	1	1	1	1	1	1	1	1	1	1	1	4	4	1	4	1	1	4	4	1	1	1
0.109	(-)	0.4	(-)	0.06	(-)	0.04	(-)	0	(-)	D	3		0	0	1	1	1	1	0	0		1	1	1	1	1	1	1	1	1	1	1	4	4	1	1	1	4	4	4	4	4	1	0	4	4	0
0.089	(-)	0.4	(-)	0.03	(-)	0.03	(-)	0	(-)	D	2	1	0	0	1	1	1	5	0	1	5	1	1	1	1	1	1	1	1	1	1	1	4	4	1	1	1	3	4	1	1	4	1	0	4	4	0
0.096	(-)	0.4	(-)	0.03	(-)	0.11	(-)	0	(-)	D	3		0	0	1	1	1	5	0		5	1	1	1	1	1	2	1	1	1	1		4	1	1	1	1	1	4	4	4	4	1	0	4	4	0
0.122	(-)	0.4	(-)	0.01	(-)	0.03	(-)	0	(-)	D	3	0	0	0	1	2	4	1	0	0	1	2	1	1	1	1	1	1	1	1	1	1	4	4	1	1	1	2	4	1	1	4	1	1	4	4	0
0.095	(-)	0.4	(-)	0.03	(-)	0.05	(-)	0	(-)	D	1	1	0	0	1	1	4	1	2	2	1	1	1	2	1	1	1	1	1	1	1	1	4	4	1	1	1	1	4	4	1	4	1	1	4	4	0
0.086	(-)	0.4	(-)	0.03	(-)	0.11	(-)	0	(-)	D	1		0	0	1	1	2	1	1	2	4	2	2	2	2	1	1	2	1	4	1	1	4	4	2	1	1	2	1	1	1	4	1	0	4	4	0
0.094	(-)	0.4	(-)	0.01	(-)	0.04	(-)	0	(-)	N	4		0	0	1	1	1	1	0	0	1	1	1	2	1	1	1	1	1	1	1	1	4	4	1	1	1	1	4	4	4	4	3	3	4	1	0
0.091	(-)	0.4	(-)	0.01	(-)	0.11	(-)	0	(-)	N	4	1	0	0	1	1	1	1	0	0	1	1	3	3	1	1	1	1	1	1	1	1	4	4	1	1	1	1	1	1	1	4	1	1	4	4	0
0.1	(-)	0.4	(-)	0.01	(-)	0.08	(-)	0	(-)	N	2	1	1	0	1	1	2	1	0	0	1	1	2	2	2	1	1	1	1	1	1	1	4	4	2	2	1	2	4	4	1	4	3	0	4	4	0
0.086	(-)	0.4	(-)	0.02	(-)	0.06	(-)	0.8	(-)	N	3	1	0	0	1	2	2	1	0	0	4	1	2	3	2	1	1	2	1	1	1	1	4	4	1	1	1	2	4	1	1	4	4	2	4	4	0
0.088	(-)	0.4	(-)	0.03	(-)	0.29	(-)	2.4	(-)	N	2	1	1	0	1	1	2	1	0	0	1	1	1	2	2	1	1	1	1	1	1	1	4	4	1	1	1	1	4	4	1	4	2	2	4	1	0
0.093	(-)	0.4	(-)	0.02	(-)	0.14	(-)	7.7	(-)	N	1		1	0	1	1	2	1	0	0	1	2	1	2	2	1	1	2	1	1	1	1	4	4	1	1	1	1	4	4	1	4	4	2	1	4	0
0.095	(-)	0.4	(-)	0.02	(-)	0.1	(-)	0	(-)	N	1		1	0	1	1	1	1	0	0	4	0	1	1	1	1	1	1	1	1	1	1	4	4	2	1	1	1	4	4	1		4	1	4	1	0
0.091	(-)	0.4	(-)	0.03	(-)	0.31	(-)	0	(-)	N	3	3	1	0	1	1	2	1	1	0	1	1	2	2	2	1	1	1	1	1	1	1	4	4	2	1	1	3	4	1	1	4	4	2	4	4	0
0.093	(-)	0.4	(-)	0.03	(-)	0.05	(-)	16.7	(-)	N	3	1	0	0	1	1	1	1	1	1	4	1	1	1	4	1	1	1	1	1	1	1	4	4	1	1	1	1	1	1	1	4	4	1	4	4	0
0.094	(-)	0.4	(-)	0.03	(-)	0.04	(-)	4.1	(-)	N	3	1	1	0	1	1	1	1	0	0	1	0	3	2	1	1	1	1	1	1	1	1	4	4	2	2	1										0
0.091	(-)	0.4	(-)	0.01	(-)	0.04	(-)	0	(-)	N	1			0	1	1	2	1	4	0	4	3	1	1	1	1	1	1	1	1	4	1	4	4	1	1	1	1	4	4	1	4	4	2	4		0
0.089	(-)	0.4	(-)	0.02	(-)	0.09	(-)	0	(-)	N	1	1	0	0	1	1	1	1	0	0	4	0	1	2	2	1	4	1	1	1	1	1	4	4	1	1	1	1	4	4	4	4	4	2	4	1	0
0.093	(-)	0.4	(-)	0.04	(-)	0.09	(-)	2	(-)	N	1		1	0	1	1	1	1	0	0	1	1	1	2	2	1	1	1	1	1	1	1	4	4	2	1	1	2	1	1	1	4	3	1	4	4	0
0.093	(-)	0.4	(-)	0.03	(-)	0.04	(-)	6.6	(-)	N	1		1	0	1	1	1	1	4	0	1	1	1	4	4	1	1	1	1	1	1	1	4	4	3	2	1	1	4	4	1	4	4	1	4	1	0
0.09	(-)	0.4	(-)	0.01	(-)	0.06	(-)	0	(-)	N	2		1	0	1	1	1	1	0	0	1	2	3	3	2	1	1	1	1	1	1	1	1	4	1	1	1	1	4	1	1	4	2	1	4	4	0
0.092	(-)	0.4	(-)	0.02	(-)	0.26	(-)	0.3	(-)	N	2		1	0	1	1	2	0	0	0	4	2	1	1	1	1	1	2	1	1	1	1	4	4	2	1	1	1	1	4	1	4	2	1	4	4	0
0.093	(-)	0.4	(-)	0.02	(-)	0.06	(-)	0	(-)	N	3		0	0	1	1	2	1	1	1	1	1	4	3	2	1	1	1	1	1	1	1	4	4	2	2	1	1	4	1	1	4	4	2	4	4	0
0.09	(-)	0.4	(-)	0.02	(-)	0.13	(-)	0	(-)	N	3	0	0	0	1	1	2	0	0	0	1	0	2	2	1	1	1	1	1	1	1	1	4	4	2	2	1	2	4	1	1	4	3	1	4	4	0
0.09	(-)	0.4	(-)	0.14	(-)	0.07	(-)	0	(-)	N	1		1	0	1	1	2	1	0	0	4	1	1	3	3	1	1	2	4	1	1	1	4	4	2	1	1	1	4	4	1	4	2	0	4	4	0
0.088	(-)	0.4	(-)	0.03	(-)	0.08	(-)	3.7	(-)	N	1		1	0	1	1	1	1	0	0	1	1	1	1	1	1	1	1	1	1	1	1	4	4	1	1	1	4	4	4	1	4	1	1	4	4	0
0.089	(-)	0.4	(-)	0.02	(-)	0.16	(-)	3.2	(-)	O	4	1	0	0	1	1	1	1	1	2	1	1	3	1	2	1	1	1	1	1	1	1	4	4	3	3	1	3	4	1	1	4	1	0	4	4	0
0.091	(-)	0.4	(-)	0.11	(-)	0.08	(-)	4.7	(-)	O	4	1	1	0	1	1	2	3	1	2	4	2	2	3	1	1	1	1	1	1	1	1	4	4	1	1	1	1	4	4	4	4	1	1	5	1	1	1	1
0.092	(-)	0.4	(-)	0.02	(-)	0.07	(-)	0	(-)	O	4	1	0	0	1	1	1	1	0	0	1	1	4	4	4	1	1	1	1	1	1	1	4	4	1	1	1	1	1	1	1	4	1	1	4	4	0
0.089	(-)	0.4	(-)	0.04	(-)	0.03	(-)	3.6	(-)	O	4			0	1	1	1	1	0	0	1	0	1	1	1	1	1	1	1	1	1	1	4	4	1	1	1	1	4	4	4	4	1	0	4	4	0
0.093	(-)	0.4	(-)	0.02	(-)	0.05	(-)	0	(-)	O	2	0	0	0	1	1	2	2	0	0	1	2	1	1	1	1	1	1	1	1	1	1	4	4	1	1	1	1	1	4	4	4	3	3	4	4	0
0.094	(-)	0.4	(-)	0.02	(-)	0.03	(-)	0	(-)	O	3		1	0	1	5	4	1	0	0	4	2	1	2	2	1	1	1	1	1	1	1	4	4	2	2	1	2	1	1	1	4	1	1	4	1	0
0.088	(-)	0.4	(-)	0.03	(-)	0.03	(-)	0	(-)	O	4	0	0	0	1	1	1	1	0	0	1	0	1	1	1	1	1	1	1	1	1	1	1	1	1	1	1	1	1	1	1	1	1	1	1	4	0
0.09	(-)	0.4	(-)	0.02	(-)	0.03	(-)	0	(-)	O	4			0	1	1	1	1	0	0	1	1	1	1	1	1	1	1	1	1	1	1	1	1	1	1	1	4	4	4	4	4	4	1	4	4	0
0.09	(-)	0.4	(-)	0.02	(-)	0.07	(-)	4.9	(-)	O	4		0	0	1	1	1	1	0	0	1	0	1	1	1	1	1	1	1	1	1	1	4	4	1	1	1	1	4	4	4	4	4	0	4	4	0
0.088	(-)	0.4	(-)	0.02	(-)	0.04	(-)	0	(-)	O	1	1	0	0	1	1	1	2	0	0	1	1	1	1	1	1	1	1	1	1	1	1	4	4	5	1	1	1	4	4	4	4	1	1	4	4	0
[truncated: 16 more columns]
