# Supplementary material for: Serology suggests adequate safety measures to protect healthcare workers from COVID-19 in Shiga Prefecture, Japan
Source: PLoS One. 2022 Jun 24;17(6):e0270334. doi: 10.1371/journal.pone.0270334 (PMC9231724; doi:10.1371/journal.pone.0270334)
Supplement: S4 File — (XLSX) [file pone.0270334.s007.xlsx]

## Sheet: Sheet1
No	Sample	Positive cases	Positive	Rate(%)	Pt_numbers	Q1	Q2	Q3	Q4	Q5	Q6	Q7	Q8	Q9	Q10	Q11	Q12	Q13	Q14	Q15	Q16	Q17	Q18	Q19	Q20	Q21	Q22	Q23	Q24	Q25	Q26	Q27	Q28	Q29	Q30	Q31	Q32	Q33	Q34	Q35	Q36	Q37	Q38	Q39	Q40	Q41	Q42	Q43	Q44
1	201	2	(+)	0.995025	63	4	1	1	4	1	4	1	1	4	1	1	1	1	1	1	4	1	1	1	4	4	1	4	4	1		1	4	1	1	1	1	1	4	4	4	4	4	4	1	1	1	1	1
2	242	4	(+)	1.65289	230	1	1	1	1	1	1	1	1	4	1	1	1	1	1	1	1	4	1	1	1	1	4	1	4	1	1	1	4	4	1	1	4	4	4	4	4	4	4	4	1	0	3	1	1
3	157	0	(-)	0	152	1	1	1	4	1	4	1	1	1	1	4	1	1	1	1	1	1	1	1	4	1	4	4	4	1	1	1	1	1	1	1	1	4	4	4	4	1	4	4	1	1	2	1	1
4	95	0	(-)	0	254	1	1	1	1	1	1	1	1	1	1	1	1	1	1	1	4	1	1	1	4	1	4	1	1	1	1	1	1	4	1	1	1	1	4	4	1	1	1	1	1	1	2	1	1
5	50	0	(-)	0	57	1	1	1	1	4	1	1	1	4	1	1	1	1	1	1	1	1	1	1	1	1	4	4	1	1	1	1	1	1	1	1	1	4	4	4	1	1	4	4	1	1	1	1	1
6	212	15	(+)	7.07547	175	1	1	1	1	1	4	1	1	1	1	1	1	1	1	1	1	1	1	1	4	1	4	1	1	1	1	1	1	4	1	1	1	1	4	4	4	1	4	1	1	1	1	1	1
7	104	1	(+)	0.961538	47	1	1	1	1	1	4	1	1	1	1	1	1	1	1	1	1	1	1	1	4	1	4	4	4	1		1	1	1	1	1	1	1	4	4	1	4	4	4	4	1	1	1	1
8	96	0	(-)	0	39	1	1	1	1	1	1	1	1	1	1	1	1	1	1	1	1	1	1	1	4	1	1	4	1	1	1	1	1	1	1	1	1	1	4	4	4	1	1	4	1	1	1	1	1
9	80	0	(-)	0	117	1	1	1	1	1	4	1	1	1	1	1	1	1	1	1	4	1	1	1	4	4	4	4	4	1	1	1	1	1	1	1	1	1	4	4	1	4	4	4	1	1	1	1	1
[truncated: 10 more columns]
